# Supplementary material for: Inverse-designed dielectric cloaks for entanglement generation
Source: Nanophotonics. 2022 Aug 22;11(19):4387–95. doi: 10.1515/nanoph-2022-0231 (PMC11501985; doi:10.1515/nanoph-2022-0231)
Supplement: Supplementary file 2 — Supplementary Material Details [file j_nanoph-2022-0231_suppl_002.zip]

Archive with 20 entries (20 files):
- SM_invdesign_entanglement/bibinvdesent.bib
- SM_invdesign_entanglement/dgruyter.sty
- SM_invdesign_entanglement/FigS1.pdf
- SM_invdesign_entanglement/FigS1a.pdf
- SM_invdesign_entanglement/FigS2.pdf
- SM_invdesign_entanglement/FigS4.pdf
- SM_invdesign_entanglement/FigS5.pdf
- SM_invdesign_entanglement/FigS6.pdf
- SM_invdesign_entanglement/FigS7.pdf
- SM_invdesign_entanglement/FigS8.pdf
- SM_invdesign_entanglement/SM_invdesign_entanglement.aux
- SM_invdesign_entanglement/SM_invdesign_entanglement.bbl
- SM_invdesign_entanglement/SM_invdesign_entanglement.blg
- SM_invdesign_entanglement/SM_invdesign_entanglement.idx
- SM_invdesign_entanglement/SM_invdesign_entanglement.log
- SM_invdesign_entanglement/SM_invdesign_entanglement.out
- SM_invdesign_entanglement/SM_invdesign_entanglement.pdf
- SM_invdesign_entanglement/SM_invdesign_entanglement.tex
- SM_invdesign_entanglement/SM_invdesign_entanglement.tex.bak
- SM_invdesign_entanglement/widetext.sty
