# Supplementary material for: Inverse-designed dielectric cloaks for entanglement generation
Source: Nanophotonics. 2022 Aug 22;11(19):4387–95. doi: 10.1515/nanoph-2022-0231 (PMC11501985; doi:10.1515/nanoph-2022-0231)
Supplement: Supplementary file 2 — Supplementary Material Details [file j_nanoph-2022-0231_suppl_002.zip › SM_invdesign_entanglement/bibinvdesent.bib]

@article{Chru2014,
	doi = {10.1088/1751-8113/47/48/483001},
	url = {https://doi.org/10.1088/1751-8113/47/48/483001},
	year = 2014,
	month = {nov},
	publisher = {{IOP} Publishing},
	volume = {47},
	number = {48},
	pages = {483001},
	author = {Dariusz Chru{\'{s}}ci{\'{n}}ski and Gniewomir Sarbicki},
	title = {Entanglement witnesses: construction, analysis and classification},
	journal = {J. Phys. A: Math. Theor.}
}

@article{Downing2019,
  title = {Quasichiral Interactions between Quantum Emitters at the Nanoscale},
  author = {Downing, C. A. and Carre\~no, J. C. L\'opez and Laussy, F. P. and del Valle, E. and Fern\'andez-Dom\'{\i}nguez, A. I.},
  journal = {Phys. Rev. Lett.},
  volume = {122},
  issue = {5},
  pages = {057401},
  numpages = {6},
  year = {2019},
  month = {Feb},
  publisher = {American Physical Society},
  doi = {10.1103/PhysRevLett.122.057401},
  url = {https://link.aps.org/doi/10.1103/PhysRevLett.122.057401}
}

@article{Downing2020,
  title = {Asymmetric coupling between two quantum emitters},
  author = {Downing, C. A. and Carre\~no, J. C. L\'opez and Fern\'andez-Dom\'{\i}nguez, A. I. and del Valle, E.},
  journal = {Phys. Rev. A},
  volume = {102},
  issue = {1},
  pages = {013723},
  numpages = {21},
  year = {2020},
  month = {Jul},
  publisher = {American Physical Society},
  doi = {10.1103/PhysRevA.102.013723},
  url = {https://link.aps.org/doi/10.1103/PhysRevA.102.013723}
}

@article{Guhne2009,
title = {Entanglement detection},
journal = {Physics Reports},
volume = {474},
number = {1},
pages = {1-75},
year = {2009},
issn = {0370-1573},
doi = {https://doi.org/10.1016/j.physrep.2009.02.004},
url = {https://www.sciencedirect.com/science/article/pii/S0370157309000623},
author = {Otfried Gühne and Géza Tóth}
}

@article{Cambiasso2017,
author = {Cambiasso, Javier and Grinblat, Gustavo and Li, Yi and Rakovich, Aliaksandra and Cortés, Emiliano and Maier, Stefan A.},
title = {Bridging the Gap between Dielectric Nanophotonics and the Visible Regime with Effectively Lossless Gallium Phosphide Antennas},
journal = {Nano Letters},
volume = {17},
number = {2},
pages = {1219-1225},
year = {2017},
doi = {10.1021/acs.nanolett.6b05026},
URL = {https://doi.org/10.1021/acs.nanolett.6b05026}
}


@article{Vidal2002,
  title = {Computable measure of entanglement},
  author = {Vidal, G. and Werner, R. F.},
  journal = {Phys. Rev. A},
  volume = {65},
  issue = {3},
  pages = {032314},
  numpages = {11},
  year = {2002},
  month = {Feb},
  publisher = {American Physical Society},
  doi = {10.1103/PhysRevA.65.032314},
  url = {https://link.aps.org/doi/10.1103/PhysRevA.65.032314}
}

@article{Miranowicz2004,
  title = {Ordering two-qubit states with concurrence and negativity},
  author = {Miranowicz, Adam and Grudka, Andrzej},
  journal = {Phys. Rev. A},
  volume = {70},
  issue = {3},
  pages = {032326},
  numpages = {4},
  year = {2004},
  month = {Sep},
  publisher = {American Physical Society},
  doi = {10.1103/PhysRevA.70.032326},
  url = {https://link.aps.org/doi/10.1103/PhysRevA.70.032326}
}


@article{OBrien2009,
  title={Photonic quantum technologies},
  author={O'brien, Jeremy L and Furusawa, Akira and Vu{\v{c}}kovi{\'c}, Jelena},
  journal={Nature Photonics},
  volume={3},
  number={12},
  pages={687--695},
  year={2009},
  publisher={Nature Publishing Group},
  doi = {10.1038/nphoton.2009.229},
  url = {https://doi.org/10.1038/nphoton.2009.229}
}

@article{Stannigel2012,
	doi = {10.1088/1367-2630/14/6/063014},
	url = {https://doi.org/10.1088/1367-2630/14/6/063014},
	year = 2012,
	month = {jun},
	publisher = {{IOP} Publishing},
	volume = {14},
	number = {6},
	pages = {063014},
	author = {K Stannigel and P Rabl and P Zoller},
	title = {Driven-dissipative preparation of entangled states in cascaded quantum-optical networks},
	journal = {New Journal of Physics}
}

@article{Zheng2013,
  title = {Persistent Quantum Beats and Long-Distance Entanglement from Waveguide-Mediated Interactions},
  author = {Zheng, Huaixiu and Baranger, Harold U.},
  journal = {Phys. Rev. Lett.},
  volume = {110},
  issue = {11},
  pages = {113601},
  numpages = {5},
  year = {2013},
  month = {Mar},
  publisher = {American Physical Society},
  doi = {10.1103/PhysRevLett.110.113601},
  url = {https://link.aps.org/doi/10.1103/PhysRevLett.110.113601}
}

@article{GonzalezTudela2013,
  title = {Mesoscopic Entanglement Induced by Spontaneous Emission in Solid-State Quantum Optics},
  author = {Gonz\'alez-Tudela, Alejandro and Porras, Diego},
  journal = {Phys. Rev. Lett.},
  volume = {110},
  issue = {8},
  pages = {080502},
  numpages = {5},
  year = {2013},
  month = {Feb},
  publisher = {American Physical Society},
  doi = {10.1103/PhysRevLett.110.080502},
  url = {https://link.aps.org/doi/10.1103/PhysRevLett.110.080502}
}

@article{Ishizaka2000,
  title = {Maximally entangled mixed states under nonlocal unitary operations in two qubits},
  author = {Ishizaka, Satoshi and Hiroshima, Tohya},
  journal = {Phys. Rev. A},
  volume = {62},
  issue = {2},
  pages = {022310},
  numpages = {4},
  year = {2000},
  month = {Jul},
  publisher = {American Physical Society},
  doi = {10.1103/PhysRevA.62.022310},
  url = {https://link.aps.org/doi/10.1103/PhysRevA.62.022310}
}


@article{Lodahl2017,
  title={Chiral quantum optics},
  author={Lodahl, Peter and Mahmoodian, Sahand and Stobbe, S{\o}ren and Rauschenbeutel, Arno and Schneeweiss, Philipp and Volz, J{\"u}rgen and Pichler, Hannes and Zoller, Peter},
  journal={Nature},
  volume={541},
  number={7638},
  pages={473--480},
  year={2017},
  publisher={Nature Publishing Group},
  doi = {10.1038/nature21037},
  url = { https://doi.org/10.1038/nature21037}
}

@article{Lodahl2015,
  title = {Interfacing single photons and single quantum dots with photonic nanostructures},
  author = {Lodahl, Peter and Mahmoodian, Sahand and Stobbe, S\o{}ren},
  journal = {Rev. Mod. Phys.},
  volume = {87},
  issue = {2},
  pages = {347--400},
  numpages = {54},
  year = {2015},
  month = {May},
  publisher = {American Physical Society},
  doi = {10.1103/RevModPhys.87.347},
  url = {https://link.aps.org/doi/10.1103/RevModPhys.87.347}
}

@article{Chang2018,
  title = {Colloquium: Quantum matter built from nanoscopic lattices of atoms and photons},
  author = {Chang, D. E. and Douglas, J. S. and Gonz\'alez-Tudela, A. and Hung, C.-L. and Kimble, H. J.},
  journal = {Rev. Mod. Phys.},
  volume = {90},
  issue = {3},
  pages = {031002},
  numpages = {30},
  year = {2018},
  month = {Aug},
  publisher = {American Physical Society},
  doi = {10.1103/RevModPhys.90.031002},
  url = {https://link.aps.org/doi/10.1103/RevModPhys.90.031002}
}

@article{Samutpraphoot2020,
  title = {Strong Coupling of Two Individually Controlled Atoms via a Nanophotonic Cavity},
  author = {Samutpraphoot, Polnop and \DJ{}or\dj{}evi\ifmmode \acute{c}\else \'{c}\fi{}, Tamara and Ocola, Paloma L. and Bernien, Hannes and Senko, Crystal and Vuleti\ifmmode \acute{c}\else \'{c}\fi{}, Vladan and Lukin, Mikhail D.},
  journal = {Phys. Rev. Lett.},
  volume = {124},
  issue = {6},
  pages = {063602},
  numpages = {6},
  year = {2020},
  month = {Feb},
  publisher = {American Physical Society},
  doi = {10.1103/PhysRevLett.124.063602},
  url = {https://link.aps.org/doi/10.1103/PhysRevLett.124.063602}
}

@article{GonzalezBallestero2014,
  title = {Generation, manipulation, and detection of two-qubit entanglement in waveguide QED},
  author = {Gonzalez-Ballestero, C. and Moreno, Esteban and Garcia-Vidal, F. J.},
  journal = {Phys. Rev. A},
  volume = {89},
  issue = {4},
  pages = {042328},
  numpages = {9},
  year = {2014},
  month = {Apr},
  publisher = {American Physical Society},
  doi = {10.1103/PhysRevA.89.042328},
  url = {https://link.aps.org/doi/10.1103/PhysRevA.89.042328}
}

@article{Shahmoon2013,
  title = {Nonradiative interaction and entanglement between distant atoms},
  author = {Shahmoon, Ephraim and Kurizki, Gershon},
  journal = {Phys. Rev. A},
  volume = {87},
  issue = {3},
  pages = {033831},
  numpages = {8},
  year = {2013},
  month = {Mar},
  publisher = {American Physical Society},
  doi = {10.1103/PhysRevA.87.033831},
  url = {https://link.aps.org/doi/10.1103/PhysRevA.87.033831}
}


@article{Jha2018,
author = {Jha, Pankaj K. and Shitrit, Nir and Kim, Jeongmin and Ren, Xuexin and Wang, Yuan and Zhang, Xiang},
title = {Metasurface-Mediated Quantum Entanglement},
journal = {ACS Photonics},
volume = {5},
number = {3},
pages = {971-976},
year = {2018},
doi = {10.1021/acsphotonics.7b01241},
URL = {https://doi.org/10.1021/acsphotonics.7b01241}
}

@article{Hou2014,
  title = {Dissipation-driven entanglement between qubits mediated by plasmonic nanoantennas},
  author = {Hou, J. and S\l{}owik, K. and Lederer, F. and Rockstuhl, C.},
  journal = {Phys. Rev. B},
  volume = {89},
  issue = {23},
  pages = {235413},
  numpages = {9},
  year = {2014},
  month = {Jun},
  publisher = {American Physical Society},
  doi = {10.1103/PhysRevB.89.235413},
  url = {https://link.aps.org/doi/10.1103/PhysRevB.89.235413}
}

@article{Biehs2017,
  title = {Qubit entanglement across $\ensuremath{\epsilon}$-near-zero media},
  author = {Biehs, S.-A. and Agarwal, G. S.},
  journal = {Phys. Rev. A},
  volume = {96},
  issue = {2},
  pages = {022308},
  numpages = {8},
  year = {2017},
  month = {Aug},
  publisher = {American Physical Society},
  doi = {10.1103/PhysRevA.96.022308},
  url = {https://link.aps.org/doi/10.1103/PhysRevA.96.022308}
}

@article{Pichler2015,
  title = {Quantum optics of chiral spin networks},
  author = {Pichler, Hannes and Ramos, Tom\'as and Daley, Andrew J. and Zoller, Peter},
  journal = {Phys. Rev. A},
  volume = {91},
  issue = {4},
  pages = {042116},
  numpages = {19},
  year = {2015},
  month = {Apr},
  publisher = {American Physical Society},
  doi = {10.1103/PhysRevA.91.042116},
  url = {https://link.aps.org/doi/10.1103/PhysRevA.91.042116}
}

@article{GonzalezTudela2011,
  title = {Entanglement of Two Qubits Mediated by One-Dimensional Plasmonic Waveguides},
  author = {Gonzalez-Tudela, A. and Martin-Cano, D. and Moreno, E. and Martin-Moreno, L. and Tejedor, C. and Garcia-Vidal, F. J.},
  journal = {Phys. Rev. Lett.},
  volume = {106},
  issue = {2},
  pages = {020501},
  numpages = {4},
  year = {2011},
  month = {Jan},
  publisher = {American Physical Society},
  doi = {10.1103/PhysRevLett.106.020501},
  url = {https://link.aps.org/doi/10.1103/PhysRevLett.106.020501}
}


@article{Uppu2021,
  title={Quantum-dot-based deterministic photon--emitter interfaces for scalable photonic quantum technology},
  author={Uppu, Ravitej and Midolo, Leonardo and Zhou, Xiaoyan and Carolan, Jacques and Lodahl, Peter},
  journal={Nature nanotechnology},
  volume={16},
  number={12},
  pages={1308--1317},
  year={2021},
  publisher={Nature Publishing Group},
  doi = {10.1038/s41565-021-00965-6},
  url = {https://doi.org/10.1038/s41565-021-00965-6}  
}

@article{Wootters1998,
  title = {Entanglement of Formation of an Arbitrary State of Two Qubits},
  author = {Wootters, William K.},
  journal = {Phys. Rev. Lett.},
  volume = {80},
  issue = {10},
  pages = {2245--2248},
  numpages = {0},
  year = {1998},
  month = {Mar},
  publisher = {American Physical Society},
  doi = {10.1103/PhysRevLett.80.2245},
  url = {https://link.aps.org/doi/10.1103/PhysRevLett.80.2245}
}

@article{Hughes2005,
  title = {Modified Spontaneous Emission and Qubit Entanglement from Dipole-Coupled Quantum Dots in a Photonic Crystal Nanocavity},
  author = {Hughes, S.},
  journal = {Phys. Rev. Lett.},
  volume = {94},
  issue = {22},
  pages = {227402},
  numpages = {4},
  year = {2005},
  month = {Jun},
  publisher = {American Physical Society},
  doi = {10.1103/PhysRevLett.94.227402},
  url = {https://link.aps.org/doi/10.1103/PhysRevLett.94.227402}
}

@article{Munro2001,
  title = {Maximizing the entanglement of two mixed qubits},
  author = {Munro, W. J. and James, D. F. V. and White, A. G. and Kwiat, P. G.},
  journal = {Phys. Rev. A},
  volume = {64},
  issue = {3},
  pages = {030302},
  numpages = {4},
  year = {2001},
  month = {Aug},
  publisher = {American Physical Society},
  doi = {10.1103/PhysRevA.64.030302},
  url = {https://link.aps.org/doi/10.1103/PhysRevA.64.030302}
}

@article{Molesky2018,
  title={Inverse design in nanophotonics},
  author={Molesky, Sean and Lin, Zin and Piggott, Alexander Y and Jin, Weiliang and Vuckovi{\'c}, Jelena and Rodriguez, Alejandro W},
  journal={Nature Photonics},
  volume={12},
  number={11},
  pages={659--670},
  year={2018},
  publisher={Nature Publishing Group},
  doi = {10.1038/s41566-018-0246-9},
  url = {https://doi.org/10.1038/s41566-018-0246-9}
}

@article{Wiecha2021,
author = {Peter R. Wiecha and Arnaud Arbouet and Christian Girard and Otto L. Muskens},
journal = {Photon. Res.},
keywords = {Analog optical computing; Diffraction limit; Localized surface plasmon resonance; Photonic devices; Spatial light modulators; Stochastic gradient descent},
number = {5},
pages = {B182--B200},
publisher = {OSA},
title = {Deep learning in nano-photonics: inverse design and beyond},
volume = {9},
month = {May},
year = {2021},
url = {http://www.osapublishing.org/prj/abstract.cfm?URI=prj-9-5-B182},
doi = {10.1364/PRJ.415960}
}

@article{So2020,
author = {Sunae So and Trevon Badloe and Jaebum Noh and Jorge Bravo-Abad and Junsuk Rho},
doi = {doi:10.1515/nanoph-2019-0474},
url = {https://doi.org/10.1515/nanoph-2019-0474},
title = {Deep learning enabled inverse design in nanophotonics},
journal = {Nanophotonics},
number = {5},
volume = {9},
year = {2020},
pages = {1041--1057}
}

@article{Piggott2015,
  title={Inverse design and demonstration of a compact and broadband on-chip wavelength demultiplexer},
  author={Piggott, Alexander Y and Lu, Jesse and Lagoudakis, Konstantinos G and Petykiewicz, Jan and Babinec, Thomas M and Vu{\v{c}}kovi{\'c}, Jelena},
  journal={Nature Photonics},
  volume={9},
  number={6},
  pages={374--377},
  year={2015},
  publisher={Nature Publishing Group},
  doi = {10.1038/NPHOTON.2015.69},
  url = {https://doi.org/10.1038/NPHOTON.2015.69}
}

@article{Liu2018,
author = {Liu, Dianjing and Tan, Yixuan and Khoram, Erfan and Yu, Zongfu},
title = {Training Deep Neural Networks for the Inverse Design of Nanophotonic Structures},
journal = {ACS Photonics},
volume = {5},
number = {4},
pages = {1365-1369},
year = {2018},
doi = {10.1021/acsphotonics.7b01377},
URL = {https://doi.org/10.1021/acsphotonics.7b01377}
}

@article{Estakhri2019,
author = {Nasim Mohammadi Estakhri  and Brian Edwards  and Nader Engheta },
title = {Inverse-designed metastructures that solve equations},
journal = {Science},
volume = {363},
number = {6433},
pages = {1333-1338},
year = {2019},
doi = {10.1126/science.aaw2498},
URL = {https://www.science.org/doi/abs/10.1126/science.aaw2498}
}

@article{Yao2019,
author = {Kan Yao and Rohit Unni and Yuebing Zheng},
doi = {doi:10.1515/nanoph-2018-0183},
url = {https://doi.org/10.1515/nanoph-2018-0183},
title = {Intelligent nanophotonics: merging photonics and artificial intelligence at the nanoscale},
journal = {Nanophotonics},
number = {3},
volume = {8},
year = {2019},
pages = {339--366}
}

@article{Jensen2011,
author = {Jensen, J.S. and Sigmund, O.},
title = {Topology optimization for nano-photonics},
journal = {Laser \& Photonics Reviews},
volume = {5},
number = {2},
pages = {308-321},
keywords = {Topology optimization, nano-photonics, material distribution, sensitivity analysis, math-programming.},
doi = {https://doi.org/10.1002/lpor.201000014},
url = {https://onlinelibrary.wiley.com/doi/abs/10.1002/lpor.201000014},
year = {2011}
}

@book{Bendsoe2003,
  title={Topology optimization: theory, methods, and applications},
  author={Bendsoe, Martin Philip and Sigmund, Ole},
  year={2003},
  publisher={Springer Science \& Business Media}
}

@article{Lin2016opt,
author = {Zin Lin and Xiangdong Liang and Marko Lon\v{c}ar and Steven G. Johnson and Alejandro W. Rodriguez},
journal = {Optica},
keywords = {Nonlinear optics; Computational electromagnetic methods ; Phase matching; Q factor; Quantum information processing; Resonant modes; Ring resonators; Second harmonic generation},
number = {3},
pages = {233--238},
publisher = {OSA},
title = {Cavity-enhanced second-harmonic generation via nonlinear-overlap optimization},
volume = {3},
month = {Mar},
year = {2016},
url = {http://www.osapublishing.org/optica/abstract.cfm?URI=optica-3-3-233},
doi = {10.1364/OPTICA.3.000233}
}

@article{Christiansen2020,
author = {Rasmus E. Christiansen and J\'{e}r\^{o}me Michon and Mohammed Benzaouia and Ole Sigmund and Steven G. Johnson},
journal = {Opt. Express},
keywords = {Dielectric waveguides; Electromagnetic radiation; Raman scattering; Raman spectroscopy; Surface enhanced Raman scattering; Surface enhanced Raman spectroscopy},
number = {4},
pages = {4444--4462},
publisher = {OSA},
title = {Inverse design of nanoparticles for enhanced Raman scattering},
volume = {28},
month = {Feb},
year = {2020},
url = {http://www.osapublishing.org/oe/abstract.cfm?URI=oe-28-4-4444},
doi = {10.1364/OE.28.004444}
}

@article{Phan2019,
  title={High-efficiency, large-area, topology-optimized metasurfaces},
  author={Phan, Thaibao and Sell, David and Wang, Evan W and Doshay, Sage and Edee, Kofi and Yang, Jianji and Fan, Jonathan A},
  journal={Light: Science \& Applications},
  volume={8},
  number={1},
  pages={1--9},
  year={2019},
  publisher={Nature Publishing Group},
  doi={10.1038/s41377-019-0159-5},
  url={https://doi.org/10.1038/s41377-019-0159-5}
}

@article{Jensen2005,
  title={Topology optimization of photonic crystal structures: a high-bandwidth low-loss T-junction waveguide},
  author={Jensen, Jakob S and Sigmund, Ole},
  journal={JOSA B},
  volume={22},
  number={6},
  pages={1191--1198},
  year={2005},
  publisher={Optical Society of America},
  doi={10.1364/josab.22.001191},
  url={https://doi.org/10.1364/josab.22.001191 }
}

@article{Mignuzzi2019,
author = {Mignuzzi, Sandro and Vezzoli, Stefano and Horsley, Simon A. R. and Barnes, William L. and Maier, Stefan A. and Sapienza, Riccardo},
title = {Nanoscale Design of the Local Density of Optical States},
journal = {Nano Letters},
volume = {19},
number = {3},
pages = {1613-1617},
year = {2019},
doi = {10.1021/acs.nanolett.8b04515},
URL = {https://doi.org/10.1021/acs.nanolett.8b04515}
}

@article{Chakravarthi2020,
author = {Srivatsa Chakravarthi and Pengning Chao and Christian Pederson and Sean Molesky and Andrew Ivanov and Karine Hestroffer and Fariba Hatami and Alejandro W. Rodriguez and Kai-Mei C. Fu},
journal = {Optica},
keywords = {Materials processing; Nitrogen vacancy centers; Photon polarization; Photonic devices; Refractive index; Total internal reflection},
number = {12},
pages = {1805--1811},
publisher = {OSA},
title = {Inverse-designed photon extractors for optically addressable defect qubits},
volume = {7},
month = {Dec},
year = {2020},
url = {http://www.osapublishing.org/optica/abstract.cfm?URI=optica-7-12-1805},
doi = {10.1364/OPTICA.408611}
}

@article{Mishra2021,
  title = {Control Design for Inhomogeneous-Broadening Compensation in Single-Photon Transducers},
  author = {Mishra, Sattwik Deb and Trivedi, Rahul and Safavi-Naeini, Amir H. and Vu\ifmmode \check{c}\else \v{c}\fi{}kovi\ifmmode \acute{c}\else \'{c}\fi{}, Jelena},
  journal = {Phys. Rev. Applied},
  volume = {16},
  issue = {4},
  pages = {044025},
  numpages = {19},
  year = {2021},
  month = {Oct},
  publisher = {American Physical Society},
  doi = {10.1103/PhysRevApplied.16.044025},
  url = {https://link.aps.org/doi/10.1103/PhysRevApplied.16.044025}
}

@article{Lin2016prl,
  title = {Enhanced Spontaneous Emission at Third-Order Dirac Exceptional Points in Inverse-Designed Photonic Crystals},
  author = {Lin, Zin and Pick, Adi and Lon\ifmmode \check{c}\else \v{c}\fi{}ar, Marko and Rodriguez, Alejandro W.},
  journal = {Phys. Rev. Lett.},
  volume = {117},
  issue = {10},
  pages = {107402},
  numpages = {6},
  year = {2016},
  month = {Aug},
  publisher = {American Physical Society},
  doi = {10.1103/PhysRevLett.117.107402},
  url = {https://link.aps.org/doi/10.1103/PhysRevLett.117.107402}
}

@article{MartinCano2011,
  title = {Dissipation-driven generation of two-qubit entanglement mediated by plasmonic waveguides},
  author = {Mart\'{\i}n-Cano, Diego and Gonz\'alez-Tudela, Alejandro and Mart\'{\i}n-Moreno, L. and Garc\'{\i}a-Vidal, F. J. and Tejedor, Carlos and Moreno, Esteban},
  journal = {Phys. Rev. B},
  volume = {84},
  issue = {23},
  pages = {235306},
  numpages = {12},
  year = {2011},
  month = {Dec},
  publisher = {American Physical Society},
  doi = {10.1103/PhysRevB.84.235306},
  url = {https://link.aps.org/doi/10.1103/PhysRevB.84.235306}
}

@article{Agarwal1990,
  title = {Steady states in cavity QED due to incoherent pumping},
  author = {Agarwal, G. S. and Dutta Gupta, S.},
  journal = {Phys. Rev. A},
  volume = {42},
  issue = {3},
  pages = {1737--1741},
  numpages = {0},
  year = {1990},
  month = {Aug},
  publisher = {American Physical Society},
  doi = {10.1103/PhysRevA.42.1737},
  url = {https://link.aps.org/doi/10.1103/PhysRevA.42.1737}
}


@article{Gangaraj2015,
author = {S. Ali Hassani Gangaraj and Andrei Nemilentsau and George W. Hanson and Stephen Hughes},
journal = {Opt. Express},
keywords = {Optics at surfaces; Optoelectronics; Quantum optics; Atoms; Photonic crystals; Plasmon waveguides; Quantum optics; Surface plasmons; Waveguides},
number = {17},
pages = {22330--22346},
publisher = {OSA},
title = {Transient and steady-state entanglement mediated by three-dimensional plasmonic waveguides},
volume = {23},
month = {Aug},
year = {2015},
url = {http://www.osapublishing.org/oe/abstract.cfm?URI=oe-23-17-22330},
doi = {10.1364/OE.23.022330},
}


@article{Weiler2012,
  title = {Phonon-assisted incoherent excitation of a quantum dot and its emission properties},
  author = {Weiler, S. and Ulhaq, A. and Ulrich, S. M. and Richter, D. and Jetter, M. and Michler, P. and Roy, C. and Hughes, S.},
  journal = {Phys. Rev. B},
  volume = {86},
  issue = {24},
  pages = {241304},
  numpages = {6},
  year = {2012},
  month = {Dec},
  publisher = {American Physical Society},
  doi = {10.1103/PhysRevB.86.241304},
  url = {https://link.aps.org/doi/10.1103/PhysRevB.86.241304}
}


@article{Bennett2020,
	doi = {10.1088/1367-2630/abac3a},
	url = {https://doi.org/10.1088/1367-2630/abac3a},
	year = 2020,
	month = {sep},
	publisher = {{IOP} Publishing},
	volume = {22},
	number = {9},
	pages = {093014},
	author = {Robert Bennett and Stefan Yoshi Buhmann},
	title = {Inverse design of light{\textendash}matter interactions in macroscopic {QED}},
	journal = {New Journal of Physics}
	}

@article{Bennett2021,
  title = {Inverse design of environment-induced coherence},
  author = {Bennett, Robert},
  journal = {Phys. Rev. A},
  volume = {103},
  issue = {1},
  pages = {013706},
  numpages = {10},
  year = {2021},
  month = {Jan},
  publisher = {American Physical Society},
  doi = {10.1103/PhysRevA.103.013706},
  url = {https://link.aps.org/doi/10.1103/PhysRevA.103.013706}
}

@article{delValle2007,
  title = {Entanglement and lasing with two quantum dots in a microcavity},
  author = {del Valle, Elena and Laussy, F. P. and Troiani, F. and Tejedor, C.},
  journal = {Phys. Rev. B},
  volume = {76},
  issue = {23},
  pages = {235317},
  numpages = {8},
  year = {2007},
  month = {Dec},
  publisher = {American Physical Society},
  doi = {10.1103/PhysRevB.76.235317},
  url = {https://link.aps.org/doi/10.1103/PhysRevB.76.235317}
}

@article{Dory2019,
  title={Inverse-designed diamond photonics},
  author={Dory, Constantin and Vercruysse, Dries and Yang, Ki Youl and Sapra, Neil V and Rugar, Alison E and Sun, Shuo and Lukin, Daniil M and Piggott, Alexander Y and Zhang, Jingyuan L and Radulaski, Marina and others},
  journal={Nature communications},
  volume={10},
  number={1},
  pages={1--7},
  year={2019},
  publisher={Nature Publishing Group},
  doi={10.1038/s41467-019-11343-1},
  url={https://doi.org/10.1038/s41467-019-11343-1}
}

@article{delValle2011,
author = {Elena del Valle},
journal = {J. Opt. Soc. Am. B},
keywords = {Quantum electrodynamics; Quantum information and processing ; Cold atoms; Phase shift; Photons; Quantum dots; Spontaneous emission; Two level systems},
number = {2},
pages = {228--235},
publisher = {OSA},
title = {Steady-state entanglement of two coupled qubits},
volume = {28},
month = {Feb},
year = {2011},
url = {http://opg.optica.org/josab/abstract.cfm?URI=josab-28-2-228},
doi = {10.1364/JOSAB.28.000228}
}

@book{bookNovotny2012,
 place={Cambridge}, 
edition={2}, 
title={Principles of Nano-Optics}, 
DOI={10.1017/CBO9780511794193}, 
publisher={Cambridge University Press}, 
author={Novotny, Lukas and Hecht, Bert}, 
year={2012}
}


@article{SaezBlazquez2017,
author = {R. S\'{a}ez-Bl\'{a}zquez and J. Feist and A. I. Fern\'{a}ndez-Dom\'{i}nguez and F. J. Garc\'{i}a-Vidal},
journal = {Optica},
keywords = {Photon statistics; Superradiance, superfluorescence; Polaritons; Surface plasmons; Quantum optics; Nanophotonics and photonic crystals ; Light scattering; Light sources; Photon correlations; Power spectra; Quantum light sources; Surface plasmons},
number = {11},
pages = {1363--1367},
publisher = {OSA},
title = {Enhancing photon correlations through plasmonic strong coupling},
volume = {4},
month = {Nov},
year = {2017},
url = {http://www.osapublishing.org/optica/abstract.cfm?URI=optica-4-11-1363},
doi = {10.1364/OPTICA.4.001363},
}

@article{Waks2010,
  title = {Cavity QED treatment of interactions between a metal nanoparticle and a dipole emitter},
  author = {Waks, Edo and Sridharan, Deepak},
  journal = {Phys. Rev. A},
  volume = {82},
  issue = {4},
  pages = {043845},
  numpages = {14},
  year = {2010},
  month = {Oct},
  publisher = {American Physical Society},
  doi = {10.1103/PhysRevA.82.043845},
  url = {https://link.aps.org/doi/10.1103/PhysRevA.82.043845}
}

@article{Ridolfo2010,
  title = {Quantum Plasmonics with Quantum Dot-Metal Nanoparticle Molecules: Influence of the Fano Effect on Photon Statistics},
  author = {Ridolfo, A. and Di Stefano, O. and Fina, N. and Saija, R. and Savasta, S.},
  journal = {Phys. Rev. Lett.},
  volume = {105},
  issue = {26},
  pages = {263601},
  numpages = {4},
  year = {2010},
  month = {Dec},
  publisher = {American Physical Society},
  doi = {10.1103/PhysRevLett.105.263601},
  url = {https://link.aps.org/doi/10.1103/PhysRevLett.105.263601}
}

@article{Santhosh2016,
  title={Vacuum Rabi splitting in a plasmonic cavity at the single quantum emitter limit},
  author={Santhosh, Kotni and Bitton, Ora and Chuntonov, Lev and Haran, Gilad},
  journal={Nature communications},
  volume={7},
  number={1},
  pages={1--5},
  year={2016},
  url={https://doi.org/10.1038/ncomms11823},
  publisher={Nature Publishing Group}
}

@article{Leng2018,
  title={Strong coupling and induced transparency at room temperature with single quantum dots and gap plasmons},
  author={Leng, Haixu and Szychowski, Brian and Daniel, Marie-Christine and Pelton, Matthew},
  journal={Nature communications},
  volume={9},
  number={1},
  pages={1--7},
  year={2018},
  url={https://doi.org/10.1038/s41467-018-06450-4},
  publisher={Nature Publishing Group}
}

@article{Gross2018,
  title={Near-field strong coupling of single quantum dots},
  author={Gro{\ss}, Heiko and Hamm, Joachim M and Tufarelli, Tommaso and Hess, Ortwin and Hecht, Bert},
  journal={Science advances},
  volume={4},
  number={3},
  pages={eaar4906},
  year={2018},
  doi={DOI: 10.1126/sciadv.aar4906},
  publisher={American Association for the Advancement of Science}
}

@article{Chikkaraddy2016,
  title={Single-molecule strong coupling at room temperature in plasmonic nanocavities},
  author={Chikkaraddy, Rohit and De Nijs, Bart and Benz, Felix and Barrow, Steven J and Scherman, Oren A and Rosta, Edina and Demetriadou, Angela and Fox, Peter and Hess, Ortwin and Baumberg, Jeremy J},
  journal={Nature},
  volume={535},
  number={7610},
  pages={127--130},
  year={2016},
  doi={10.1038/nature17974},
  publisher={Nature Publishing Group}
}

@article{You2020,
author = {You, Jia-Bin and Xiong, Xiao and Bai, Ping and Zhou, Zhang-Kai and Ma, Ren-Min and Yang, Wan-Li and Lu, Yu-Kun and Xiao, Yun-Feng and Png, Ching Eng and Garcia-Vidal, Francisco J. and Qiu, Cheng-Wei and Wu, Lin},
title = {Reconfigurable Photon Sources Based on Quantum Plexcitonic Systems},
journal = {Nano Letters},
volume = {20},
number = {6},
pages = {4645-4652},
year = {2020},
doi = {10.1021/acs.nanolett.0c01562},
}

@article{Rousseaux2020,
  title = {Strong coupling as an interplay of quantum emitter hybridization with plasmonic dark and bright modes},
  author = {Rousseaux, Benjamin and Baranov, Denis G. and Antosiewicz, Tomasz J. and Shegai, Timur and Johansson, G\"oran},
  journal = {Phys. Rev. Research},
  volume = {2},
  issue = {3},
  pages = {033056},
  numpages = {9},
  year = {2020},
  month = {Jul},
  publisher = {American Physical Society},
  doi = {10.1103/PhysRevResearch.2.033056},
  url = {https://link.aps.org/doi/10.1103/PhysRevResearch.2.033056}
}


@article{Peyskens2018,
  title = {Quantum photonics model for nonclassical light generation using integrated nanoplasmonic cavity-emitter systems},
  author = {Peyskens, Fr\'ed\'eric and Englund, Dirk},
  journal = {Phys. Rev. A},
  volume = {97},
  issue = {6},
  pages = {063844},
  numpages = {8},
  year = {2018},
  month = {Jun},
  publisher = {American Physical Society},
  doi = {10.1103/PhysRevA.97.063844},
  url = {https://link.aps.org/doi/10.1103/PhysRevA.97.063844}
}


@article{Liberal2018,
  title = {Quantum antenna arrays: The role of quantum interference on direction-dependent photon statistics},
  author = {I. Liberal, I. Ederra and R. W. Ziolkowski},
  journal = {Phys. Rev. A},
  volume = {97},
  issue = {5},
  pages = {053847},
  numpages = {8},
  year = {2018},
  month = {May},
  publisher = {American Physical Society},
  doi = {10.1103/PhysRevA.97.053847},
  url = {https://link.aps.org/doi/10.1103/PhysRevA.97.053847}
}


@article{Baumberg2019,
  title={Extreme nanophotonics from ultrathin metallic gaps},
  author={Baumberg, Jeremy J and Aizpurua, Javier and Mikkelsen, Maiken H and Smith, David R},
  journal={Nature materials},
  volume={18},
  number={7},
  pages={668--678},
  year={2019},
  doi={10.1038/s41563-019-0290-y},
  url={https://doi.org/10.1038/s41563-019-0290-y},
  publisher={Nature Publishing Group}
}

@article{MartinCano2014,
  title = {Large Suppression of Quantum Fluctuations of Light from a Single Emitter by an Optical Nanostructure},
  author = {Mart\'{\i}n-Cano, Diego and Haakh, Harald R. and Murr, Karim and Agio, Mario},
  journal = {Phys. Rev. Lett.},
  volume = {113},
  issue = {26},
  pages = {263605},
  numpages = {5},
  year = {2014},
  month = {Dec},
  publisher = {American Physical Society},
  doi = {10.1103/PhysRevLett.113.263605},
  url = {https://link.aps.org/doi/10.1103/PhysRevLett.113.263605}
}

@article{Lalanne2018,
author = {Lalanne, Philippe and Yan, Wei and Vynck, Kevin and Sauvan, Christophe and Hugonin, Jean-Paul},
title = {Light Interaction with Photonic and Plasmonic Resonances},
journal = {Laser \& Photonics Reviews},
volume = {12},
number = {5},
pages = {1700113},
keywords = {cavity perturbation theory, electromagnetic resonance, Fano resonance, LDOS, microcavities, mode volumes, nanoantennas},
doi = {https://doi.org/10.1002/lpor.201700113},
url = {https://onlinelibrary.wiley.com/doi/abs/10.1002/lpor.201700113},
year = {2018}
}


@article{Ojambati2019,
  title={Quantum electrodynamics at room temperature coupling a single vibrating molecule with a plasmonic nanocavity},
  author={Ojambati, Oluwafemi S and Chikkaraddy, Rohit and Deacon, William D and Horton, Matthew and Kos, Dean and Turek, Vladimir A and Keyser, Ulrich F and Baumberg, Jeremy J},
  journal={Nature communications},
  volume={10},
  number={1},
  pages={1--7},
  year={2019},
  url={https://doi.org/10.1038/s41467-019-08611-5},
  publisher={Nature Publishing Group}
}

@article{Tserkezis2020,
  title={On the applicability of quantum-optical concepts in strong-coupling nanophotonics},
  author={Tserkezis, Christos and Fern{\'a}ndez-Dom{\'\i}nguez, Antonio I and Gon{\c{c}}alves, PAD and Todisco, Francesco and Cox, Joel D and Busch, Kurt and Stenger, Nicolas and Bozhevolnyi, Sergey I and Mortensen, N Asger and Wolff, Christian},
  journal={Reports on Progress in Physics},
  volume={83},
  number={8},
  pages={082401},
  year={2020},
  publisher={IOP Publishing},
  url={https://doi.org/10.1088/1361-6633/aba348}
}

@article{Medina2021,
  title = {Few-Mode Field Quantization of Arbitrary Electromagnetic Spectral Densities},
  author = {Medina, Ivan and Garc\'{\i}a-Vidal, Francisco J. and Fern\'andez-Dom\'{\i}nguez, Antonio I. and Feist, Johannes},
  journal = {Phys. Rev. Lett.},
  volume = {126},
  issue = {9},
  pages = {093601},
  numpages = {7},
  year = {2021},
  month = {Mar},
  publisher = {American Physical Society},
  doi = {10.1103/PhysRevLett.126.093601},
  url = {https://link.aps.org/doi/10.1103/PhysRevLett.126.093601}
}


@article{Franke2019,
  title = {Quantization of Quasinormal Modes for Open Cavities and Plasmonic Cavity Quantum Electrodynamics},
  author = {Franke, Sebastian and Hughes, Stephen and Dezfouli, Mohsen Kamandar and Kristensen, Philip Tr\o{}st and Busch, Kurt and Knorr, Andreas and Richter, Marten},
  journal = {Phys. Rev. Lett.},
  volume = {122},
  issue = {21},
  pages = {213901},
  numpages = {6},
  year = {2019},
  month = {May},
  publisher = {American Physical Society},
  doi = {10.1103/PhysRevLett.122.213901},
  url = {https://link.aps.org/doi/10.1103/PhysRevLett.122.213901}
}


@article{FernandezDominguez2018,
  title={Plasmon-enhanced generation of nonclassical light},
  author={A. I. Fern{\'a}ndez-Dom{\'\i}nguez, S. Bozhevolnyi and N. A. Mortensen},
  journal={Acs Photonics},
  volume={5},
  number={9},
  pages={3447--3451},
  year={2018},
  publisher={ACS Publications},
  url={https://pubs.acs.org/doi/10.1021/acsphotonics.8b00852}
}

@article{Hoang2016,
author = {Hoang, Thang B. and Akselrod, Gleb M. and Mikkelsen, Maiken H.},
title = {Ultrafast Room-Temperature Single Photon Emission from Quantum Dots Coupled to Plasmonic Nanocavities},
journal = {Nano Letters},
volume = {16},
number = {1},
pages = {270-275},
year = {2016},
doi = {10.1021/acs.nanolett.5b03724},
URL = { 
        https://doi.org/10.1021/acs.nanolett.5b03724   
},
}

@article{Feist2017,
author = {Feist, Johannes and Galego, Javier and Garcia-Vidal, Francisco J.},
title = {Polaritonic Chemistry with Organic Molecules},
journal = {ACS Photonics},
volume = {5},
number = {1},
pages = {205-216},
year = {2018},
doi = {10.1021/acsphotonics.7b00680},
URL = { 
        https://doi.org/10.1021/acsphotonics.7b00680
  
}
}

@article{Bermudez2015,
  title={Coupling of individual quantum emitters to channel plasmons},
  author={Berm{\'u}dez-Urena, Esteban and Gonzalez-Ballestero, Carlos and Geiselmann, Michael and Marty, Renaud and Radko, Ilya P and Holmgaard, Tobias and Alaverdyan, Yury and Moreno, Esteban and Garc{\'\i}a-Vidal, Francisco J and Bozhevolnyi, Sergey I and others},
  journal={Nature communications},
  volume={6},
  number={1},
  pages={1--9},
  year={2015},
  publisher={Nature Publishing Group},
  url={https://doi.org/10.1038/ncomms8883}
}

@article{Singh2018,
author = {Singh, Anshuman and de Roque, Pablo M. and Calbris, Gaëtan and Hugall, James T. and van Hulst, Niek F.},
title = {Nanoscale Mapping and Control of Antenna-Coupling Strength for Bright Single Photon Sources},
journal = {Nano Letters},
volume = {18},
number = {4},
pages = {2538-2544},
year = {2018},
doi = {10.1021/acs.nanolett.8b00239},
URL = { 
        https://doi.org/10.1021/acs.nanolett.8b00239
    
},
}

@article{Manjavacas2011,
author = {Manjavacas, A. and Garc\'ia de Abajo, F. J. and Nordlander, P.},
title = {Quantum Plexcitonics: Strongly Interacting Plasmons and Excitons},
journal = {Nano Letters},
volume = {11},
number = {6},
pages = {2318-2323},
year = {2011},
doi = {10.1021/nl200579f},
    URL = { 
        https://doi.org/10.1021/nl200579f
    },
}


@article{Kumar2021,
author = {Kumar, Shailesh and Bozhevolnyi, Sergey I.},
title = {Single Photon Emitters Coupled to Plasmonic Waveguides: A Review},
journal = {Advanced Quantum Technologies},
volume = {4},
number = {10},
pages = {2100057},
keywords = {plasmonic waveguide, single photons, single plasmons, quantum emitter, quantum plasmonics},
doi = {https://doi.org/10.1002/qute.202100057},
year = {2021}
}


@article{Chang2006,
  title = {Quantum Optics with Surface Plasmons},
  author = {Chang, D. E. and Sorensen, A. S. and Hemmer, P. R. and Lukin, M. D.},
  journal = {Phys. Rev. Lett.},
  volume = {97},
  issue = {5},
  pages = {053002},
  numpages = {4},
  year = {2006},
  month = {Aug},
  publisher = {American Physical Society},
  doi = {10.1103/PhysRevLett.97.053002},
  url = {https://link.aps.org/doi/10.1103/PhysRevLett.97.053002}
}


@article{Akimov2007,
  title={Generation of single optical plasmons in metallic nanowires coupled to quantum dots},
  author={Akimov, AV and Mukherjee, A and Yu, CL and Chang, DE and Zibrov, AS and Hemmer, PR and Park, H and Lukin, MD},
  journal={Nature},
  volume={450},
  number={7168},
  pages={402--406},
  year={2007},
  publisher={Nature Publishing Group},
  url={https://doi.org/10.1038/nature06230}
}

@article{Marquier2017,
author = {Marquier, Francois and Sauvan, Christophe and Greffet, Jean-Jacques},
title = {Revisiting Quantum Optics with Surface Plasmons and Plasmonic Resonators},
journal = {ACS Photonics},
volume = {4},
number = {9},
pages = {2091-2101},
year = {2017},
doi = {10.1021/acsphotonics.7b00475},
URL = {https://doi.org/10.1021/acsphotonics.7b00475}
}

@article{DiMartino2012,
author = {Di Martino, Giuliana and Sonnefraud, Yannick and Kéna-Cohen, Stéphane and Tame, Mark and Özdemir, Şahin K. and Kim, M. S. and Maier, Stefan A.},
title = {Quantum Statistics of Surface Plasmon Polaritons in Metallic Stripe Waveguides},
journal = {Nano Letters},
volume = {12},
number = {5},
pages = {2504-2508},
year = {2012},
doi = {10.1021/nl300671w},
URL = {https://doi.org/10.1021/nl300671w}
}

@article{Dung2002,
  title = {Resonant dipole-dipole interaction in the presence of dispersing and absorbing surroundings},
  author = {Dung, Ho Trung and Kn\"oll, Ludwig and Welsch, Dirk-Gunnar},
  journal = {Phys. Rev. A},
  volume = {66},
  issue = {6},
  pages = {063810},
  numpages = {16},
  year = {2002},
  month = {Dec},
  publisher = {American Physical Society},
  doi = {10.1103/PhysRevA.66.063810},
  url = {https://link.aps.org/doi/10.1103/PhysRevA.66.063810}
}

@article{Ficek2002,
  title={Entangled states and collective nonclassical effects in two-atom systems},
  author={Ficek, Z and Tana{\'s}, Ryszard},
  journal={Physics Reports},
  volume={372},
  number={5},
  pages={369--443},
  year={2002},
  publisher={Elsevier},
  doi = {10.1016/S0370-1573(02)00368-X},
  url = {https://doi.org/10.1016/S0370-1573(02)00368-X}
}

@article{Dzsotjan2010,
  title = {Quantum emitters coupled to surface plasmons of a nanowire: A Green's function approach},
  author = {Dzsotjan, David and Sorensen, Anders S. and Fleischhauer, Michael},
  journal = {Phys. Rev. B},
  volume = {82},
  issue = {7},
  pages = {075427},
  numpages = {13},
  year = {2010},
  month = {Aug},
  publisher = {American Physical Society},
  doi = {10.1103/PhysRevB.82.075427},
  url = {https://link.aps.org/doi/10.1103/PhysRevB.82.075427}
}


@article{Huck2009,
  title = {Demonstration of Quadrature-Squeezed Surface Plasmons in a Gold Waveguide},
  author = {Huck, Alexander and Smolka, Stephan and Lodahl, Peter and S\o{}rensen, Anders S. and Boltasseva, Alexandra and Janousek, Jiri and Andersen, Ulrik L.},
  journal = {Phys. Rev. Lett.},
  volume = {102},
  issue = {24},
  pages = {246802},
  numpages = {4},
  year = {2009},
  month = {Jun},
  publisher = {American Physical Society},
  doi = {10.1103/PhysRevLett.102.246802},
  url = {https://link.aps.org/doi/10.1103/PhysRevLett.102.246802}
}


@article{Moreno2004,
  title = {Theory of Plasmon-Assisted Transmission of Entangled Photons},
  author = {Moreno, Esteban and Garc\'{\i}a-Vidal, F. J. and Erni, Daniel and Cirac, J. Ignacio and Mart\'{\i}n-Moreno, L.},
  journal = {Phys. Rev. Lett.},
  volume = {92},
  issue = {23},
  pages = {236801},
  numpages = {4},
  year = {2004},
  month = {Jun},
  publisher = {American Physical Society},
  doi = {10.1103/PhysRevLett.92.236801},
  url = {https://link.aps.org/doi/10.1103/PhysRevLett.92.236801}
}


@article{Tame2013,
  title={Quantum plasmonics},
  author={Tame, Mark S and McEnery, KR and {\"O}zdemir, {\c{S}}K and Lee, Jinhyoung and Maier, Stefan A and Kim, MS},
  journal={Nature Physics},
  volume={9},
  number={6},
  pages={329--340},
  year={2013},
  publisher={Nature Publishing Group},
  url={https://doi.org/10.1038/nphys2615}
}

@article{Novotny2011,
  title={Antennas for light},
  author={Novotny, Lukas and Van Hulst, Niek},
  journal={Nature Photonics},
  volume={5},
  number={2},
  pages={83--90},
  year={2011},
  publisher={Nature Publishing Group},
  doi={10.1038/nphoton.2010.237}  
}

@article{Taminiau2008,
  title={Optical antennas direct single-molecule emission},
  author={Taminiau, TH and Stefani, FD and Segerink, Franciscus B and Van Hulst, NF},
  journal={Nature Photonics},
  volume={2},
  number={4},
  pages={234--237},
  year={2008},
  publisher={Nature Publishing Group},
  url={https://doi.org/10.1038/nphoton.2008.32},
}

@article{Farahani2005,
  title = {Single Quantum Dot Coupled to a Scanning Optical Antenna: A Tunable Superemitter},
  author = {Farahani, J. N. and Pohl, D. W. and Eisler, H.-J. and Hecht, B.},
  journal = {Phys. Rev. Lett.},
  volume = {95},
  issue = {1},
  pages = {017402},
  numpages = {4},
  year = {2005},
  month = {Jun},
  publisher = {American Physical Society},
  doi = {10.1103/PhysRevLett.95.017402},
  url = {https://link.aps.org/doi/10.1103/PhysRevLett.95.017402}
}


@article{Kinkhabwala2009,
  title={Large single-molecule fluorescence enhancements produced by a bowtie nanoantenna},
  author={Kinkhabwala, Anika and Yu, Zongfu and Fan, Shanhui and Avlasevich, Yuri and M{\"u}llen, Klaus and Moerner, William E},
  journal={Nature photonics},
  volume={3},
  number={11},
  pages={654--657},
  year={2009},
  publisher={Nature Publishing Group}
}

@article{Giannini2011,
author = {Giannini, Vincenzo and Fern\'andez-Dom\'inguez, Antonio I. and Heck, Susannah C. and Maier, Stefan A.},
title = {Plasmonic Nanoantennas: Fundamentals and Their Use in Controlling the Radiative Properties of Nanoemitters},
journal = {Chemical Reviews},
volume = {111},
number = {6},
pages = {3888-3912},
year = {2011},
URL = {https://doi.org/10.1021/cr1002672},
}


@article{Carminati2006,
title = {Radiative and non-radiative decay of a single molecule close to a metallic nanoparticle},
journal = {Optics Communications},
volume = {261},
number = {2},
pages = {368-375},
year = {2006},
issn = {0030-4018},
doi = {https://doi.org/10.1016/j.optcom.2005.12.009},
url = {https://www.sciencedirect.com/science/article/pii/S0030401805013489},
author = {R. Carminati and J.-J. Greffet and C. Henkel and J.M. Vigoureux}
}

@article{Anger2006,
  title = {Enhancement and Quenching of Single-Molecule Fluorescence},
  author = {Anger, Pascal and Bharadwaj, Palash and Novotny, Lukas},
  journal = {Phys. Rev. Lett.},
  volume = {96},
  issue = {11},
  pages = {113002},
  numpages = {4},
  year = {2006},
  month = {Mar},
  publisher = {American Physical Society},
  doi = {10.1103/PhysRevLett.96.113002},
  url = {https://link.aps.org/doi/10.1103/PhysRevLett.96.113002}
}


@article{Curto2010,
author = {Alberto G. Curto  and Giorgio Volpe  and Tim H. Taminiau  and Mark P. Kreuzer  and Romain Quidant  and Niek F. van Hulst },
title = {Unidirectional Emission of a Quantum Dot Coupled to a Nanoantenna},
journal = {Science},
volume = {329},
number = {5994},
pages = {930-933},
year = {2010},
doi = {10.1126/science.1191922},
URL = {https://www.science.org/doi/abs/10.1126/science.1191922}
}


@article{SaezBlazquez2018,
  title = {Photon statistics in collective strong coupling: Nanocavities and microcavities},
  author = {S\'aez-Bl\'azquez, R. and Feist, J. and Garc\'{\i}a-Vidal, F. J. and Fern\'andez-Dom\'{\i}nguez, A. I.},
  journal = {Phys. Rev. A},
  volume = {98},
  issue = {1},
  pages = {013839},
  numpages = {16},
  year = {2018},
  month = {Jul},
  publisher = {American Physical Society},
  doi = {10.1103/PhysRevA.98.013839},
  url = {https://link.aps.org/doi/10.1103/PhysRevA.98.013839}
}

@article{CuarteroGonzalez2018,
author = {Cuartero-Gonz\'alez, A. and Fern\'andez-Dom\'inguez, A. I.},
title = {Light-Forbidden Transitions in Plasmon-Emitter Interactions beyond the Weak Coupling Regime},
journal = {ACS Photonics},
volume = {5},
number = {8},
pages = {3415-3420},
year = {2018},
doi = {10.1021/acsphotonics.8b00678},
URL = {         https://doi.org/10.1021/acsphotonics.8b00678  }
}


@article{CuarteroGonzalez2020,
  title = {Dipolar and quadrupolar excitons coupled to a nanoparticle-on-mirror cavity},
  author = {Cuartero-Gonz\'alez, A. and Fern\'andez-Dom\'{\i}nguez, A. I.},
  journal = {Phys. Rev. B},
  volume = {101},
  issue = {3},
  pages = {035403},
  numpages = {15},
  year = {2020},
  month = {Jan},
  publisher = {American Physical Society},
  doi = {10.1103/PhysRevB.101.035403},
  url = {https://link.aps.org/doi/10.1103/PhysRevB.101.035403}
}


%%%%%%%%%%%%% Books


@book{bookLoudon2000,
      author        = "Loudon, Rodney",
      title         = "{The Quantum Theory of Light}",
      publisher     = "Oxford University Press",
      year          = "2000",
      edition    = "3",
}


@mastersthesis{thesisGardiner1995,
    	author    = "S. A. Gardiner",
    	title     = "Theory and Application of Dark States in Cavity {QED}",
        school = {University of  Waikato},
   	type     = "Master's thesis",
	year    = "1995",
}


@mastersthesis{mastersthesis,
  author       = {Peter Harwood}, 
  title        = {The title of the work},
  school       = {The school of the thesis},
  year         = 1993,
  address      = {The address of the publisher},
  month        = 7,
  note         = {An optional note}
}


%%%%%%%%%%%%%%%%%%%%

@article{Imamoglu1997,
  title = {Strongly Interacting Photons in a Nonlinear Cavity},
  author = {Imamo\ifmmode \bar{g}\else \={g}\fi{}lu, A. and Schmidt, H. and Woods, G. and Deutsch, M.},
  journal = {Phys. Rev. Lett.},
  volume = {79},
  issue = {8},
  pages = {1467--1470},
  numpages = {0},
  year = {1997},
  month = {Aug},
  publisher = {American Physical Society},
  doi = {10.1103/PhysRevLett.79.1467},
  url = {https://link.aps.org/doi/10.1103/PhysRevLett.79.1467}
}


@article{Tian1992,
  title = {Quantum trajectory simulations of two-state behavior in an optical cavity containing one atom},
  author = {Tian, L. and Carmichael, H. J.},
  journal = {Phys. Rev. A},
  volume = {46},
  issue = {11},
  pages = {R6801--R6804},
  numpages = {0},
  year = {1992},
  month = {Dec},
  publisher = {American Physical Society},
  doi = {10.1103/PhysRevA.46.R6801},
  url = {https://link.aps.org/doi/10.1103/PhysRevA.46.R6801}
}

@article{Birnbaum2005,
author={Birnbaum, K. M.
and Boca, A.
and Miller, R.
and Boozer, A. D.
and Northup, T. E.
and Kimble, H. J.},
title={Photon blockade in an optical cavity with one trapped atom},
journal={Nature},
year={2005},
month={Jul},
day={01},
volume={436},
number={7047},
pages={87-90},
abstract={The quantum optics phenomenon of photon blockade was predicted nearly a decade ago by analogy with Coulomb blockade of electron transport in small metallic and semiconductor structures. Now it has been demonstrated experimentally in a system involving a single atom trapped in an optical resonator within the setting of cavity quantum electrodynamics. Excitation of the atom--cavity system by a photon blocks transmission of a second photon, altering the statistics of a beam of light from random fluctuation to a more orderly photon stream. This is a landmark event in the field of quantum optics and laser science.},
issn={1476-4687},
doi={10.1038/nature03804},
url={https://doi.org/10.1038/nature03804}
}

@article{Carmichael1991,
title = {Quantum interference and collapse of the wavefunction in cavity QED},
journal = {Optics Communications},
volume = {82},
number = {1},
pages = {73-79},
year = {1991},
issn = {0030-4018},
doi = {https://doi.org/10.1016/0030-4018(91)90194-I},
url = {https://www.sciencedirect.com/science/article/pii/003040189190194I},
author = {H.J. Carmichael and R.J. Brecha and P.R. Rice},
abstract = {We calculate the delayed coincidence rate for photons transmitted by a driven cavity containing N two-level atoms. Under cavity QED conditions (strong dipole coupling) the coincidence rate shows a nonclassical dependence on delay. This novel behavior illustrates the interference of probability amplitudes and the collapse of the wavefunction in quantum mechanics.}
}


@article{Rempe1991,
  title = {Optical bistability and photon statistics in cavity quantum electrodynamics},
  author = {Rempe, G. and Thompson, R. J. and Brecha, R. J. and Lee, W. D. and Kimble, H. J.},
  journal = {Phys. Rev. Lett.},
  volume = {67},
  issue = {13},
  pages = {1727--1730},
  numpages = {0},
  year = {1991},
  month = {Sep},
  publisher = {American Physical Society},
  doi = {10.1103/PhysRevLett.67.1727},
  url = {https://link.aps.org/doi/10.1103/PhysRevLett.67.1727}
}

@article{Radulaski2017,
  title = {Photon blockade in two-emitter-cavity systems},
  author = {Radulaski, Marina and Fischer, Kevin A. and Lagoudakis, Konstantinos G. and Zhang, Jingyuan Linda and Vu\ifmmode \check{c}\else \v{c}\fi{}kovi\ifmmode \acute{c}\else \'{c}\fi{}, Jelena},
  journal = {Phys. Rev. A},
  volume = {96},
  issue = {1},
  pages = {011801},
  numpages = {6},
  year = {2017},
  month = {Jul},
  publisher = {American Physical Society},
  doi = {10.1103/PhysRevA.96.011801},
  url = {https://link.aps.org/doi/10.1103/PhysRevA.96.011801}
}


@article{Clear2020,
  title = {Phonon-Induced Optical Dephasing in Single Organic Molecules},
  author = {Clear, Chloe and Schofield, Ross C. and Major, Kyle D. and Iles-Smith, Jake and Clark, Alex S. and McCutcheon, Dara P. S.},
  journal = {Phys. Rev. Lett.},
  volume = {124},
  issue = {15},
  pages = {153602},
  numpages = {6},
  year = {2020},
  month = {Apr},
  publisher = {American Physical Society},
  doi = {10.1103/PhysRevLett.124.153602},
  url = {https://link.aps.org/doi/10.1103/PhysRevLett.124.153602}
}


@article{Lei2012,
author = {D. Y. Lei and A. I. Fern\'andez-Dom\'inguez and Y. Sonnefraud and K. Appavoo and R. F. Haglund and J. B. Pendry and S. A. Maier},
title = {Revealing Plasmonic Gap Modes in Particle-on-Film Systems Using Dark-Field Spectroscopy},
journal = {ACS Nano},
volume = {6},
number = {2},
pages = {1380-1386},
year = {2012},
doi = {10.1021/nn204190e},
 URL = { 
        https://doi.org/10.1021/nn204190e}
}

@article{Knight2010,
  title={Influence of excitation and collection geometry on the dark field spectra of individual plasmonic nanostructures},
  author={Knight, Mark W and Fan, Jonathan and Capasso, Federico and Halas, Naomi J},
  journal={Optics express},
  volume={18},
  number={3},
  pages={2579--2587},
  year={2010},
  publisher={Optical Society of America},
  url={https://doi.org/10.1364/OE.18.002579}
}


@article{aubry2010,
  title={Plasmonic hybridization between nanowires and a metallic surface: a transformation optics approach},
  author={Aubry, Alexandre and Lei, Dang Yuan and Maier, Stefan A and Pendry, John B},
  journal={ACS Nano},
  volume={5},
  number={4},
  pages={3293--3308},
  year={2011},
  publisher={ACS Publications}
}

@article{tserkezis2015,
  title={Hybridization of plasmonic antenna and cavity modes: Extreme optics of nanoparticle-on-mirror nanogaps},
  author={Tserkezis, C and Esteban, Ruben and Sigle, Daniel O and Mertens, Jan and Herrmann, Lars O and Baumberg, Jeremy J and Aizpurua, Javier},
  journal={Physical Review A},
  volume={92},
  number={5},
  pages={053811},
  year={2015},
  publisher={APS}
}


@article{Li2018,
  title={Plasmonic particle-on-film nanocavities: a versatile platform for plasmon-enhanced spectroscopy and photochemistry},
  author={Li, Guang-Can and Zhang, Qiang and Maier, Stefan A and Lei, Dangyuan},
  journal={Nanophotonics},
  volume={7},
  number={12},
  pages={1865--1889},
  year={2018},
  publisher={De Gruyter}
}

@article{delga2014,
  title={Quantum emitters near a metal nanoparticle: strong coupling and quenching},
  author={Delga, A and Feist, J and Bravo-Abad, J and Garcia-Vidal, FJ},
  journal={Physical Review Letters},
  volume={112},
  number={25},
  pages={253601},
  year={2014},
  publisher={APS}
}

@article{Li2016,
  title={Transformation optics approach to plasmon-exciton strong coupling in nanocavities},
  author={Li, Rui-Qi and Hern{\'a}ngomez-P{\'e}rez, D and Garc{\'\i}a-Vidal, FJ and Fern{\'a}ndez-Dom{\'\i}nguez, AI},
  journal={Phys. Rev. Lett.},
  volume={117},
  number={10},
  pages={107401},
  year={2016},
  publisher={APS},
  doi={10.1103/PhysRevLett.117.107401}
}

@article{Torma2014,
  title={Strong coupling between surface plasmon polaritons and emitters: a review},
  author={T{\"o}rm{\"a}, P{\"a}ivi and Barnes, William L},
  journal={Reports on Progress in Physics},
  volume={78},
  number={1},
  pages={013901},
  year={2014},
  publisher={IOP Publishing},
  doi={10.1088/0034-4885/78/1/013901}
}


@article{Esteban2014,
  title={Strong coupling of single emitters interacting with phononic infrared antennae},
  author={Esteban, Ruben and Aizpurua, Javier and Bryant, Garnett W},
  journal={New Journal of Physics},
  volume={16},
  number={1},
  pages={013052},
  year={2014},
  publisher={IOP Publishing},
  url={https://doi.org/10.1088/1367-2630/16/1/013052}
}


@article{GarciaVidal2021,
author = {Francisco J. Garcia-Vidal  and Cristiano Ciuti  and Thomas W. Ebbesen },
title = {Manipulating matter by strong coupling to vacuum fields},
journal = {Science},
volume = {373},
number = {6551},
pages = {eabd0336},
year = {2021},
doi = {10.1126/science.abd0336}
}
