# Supplementary material for: Inverse-designed dielectric cloaks for entanglement generation
Source: Nanophotonics. 2022 Aug 22;11(19):4387–95. doi: 10.1515/nanoph-2022-0231 (PMC11501985; doi:10.1515/nanoph-2022-0231)
Supplement: Supplementary file 2 — Supplementary Material Details [file j_nanoph-2022-0231_suppl_002.zip › SM_invdesign_entanglement/SM_invdesign_entanglement.aux]

\relax 
\providecommand\hyper@newdestlabel[2]{}
\providecommand\HyperFirstAtBeginDocument{\AtBeginDocument}
\HyperFirstAtBeginDocument{\ifx\hyper@anchor\@undefined
\global\let\oldcontentsline\contentsline
\gdef\contentsline#1#2#3#4{\oldcontentsline{#1}{#2}{#3}}
\global\let\oldnewlabel\newlabel
\gdef\newlabel#1#2{\newlabelxx{#1}#2}
\gdef\newlabelxx#1#2#3#4#5#6{\oldnewlabel{#1}{{#2}{#3}}}
\AtEndDocument{\ifx\hyper@anchor\@undefined
\let\contentsline\oldcontentsline
\let\newlabel\oldnewlabel
\fi}
\fi}
\global\let\hyper@last\relax 
\gdef\HyperFirstAtBeginDocument#1{#1}
\providecommand\HyField@AuxAddToFields[1]{}
\providecommand\HyField@AuxAddToCoFields[2]{}
\citation{delValle2011}
\select@language{USenglish}
\@writefile{toc}{\select@language{USenglish}}
\@writefile{lof}{\select@language{USenglish}}
\@writefile{lot}{\select@language{USenglish}}
\@writefile{toc}{\contentsline {author}{A. Miguel-Torcal, J. Abad-Arredondo, F. J. Garc\'ia-Vidal, and A. I. Fern\'andez-Dom\'inguez}{1}{authors.4}}
\@writefile{toc}{\contentsline {chapter}{Supplementary Material: Inverse-designed dielectric cloaks for entanglement generation}{1}{section*.1}}
\@writefile{toc}{\contentsline {section}{\numberline {1}Density matrix, concurrence and negativity}{1}{section.1}}
\citation{bookNovotny2012}
\citation{Bennett2020}
\newlabel{eqSb2}{{S2}{2}{Density matrix, concurrence and negativity}{equation.1.2}{}}
\newlabel{eqSb3}{{S2a}{2}{Density matrix, concurrence and negativity}{equation.1.2a}{}}
\newlabel{eqSb4}{{S2b}{2}{Density matrix, concurrence and negativity}{equation.1.2b}{}}
\@writefile{toc}{\contentsline {section}{\numberline {2}Topology-optimization algorithm and Born series truncation}{2}{section.2}}
\citation{Bennett2020}
\@writefile{lof}{\contentsline {figure}{\numberline {Fig. S1}{\ignorespaces Topology optimization procedures for the dielectric cloaks operating at $d_{12}=950\tmspace  +\thinmuskip {.1667em}{\rm  nm}$ and $P=5\cdot 10^{-3}\gamma $ ($P=7\cdot 10^{-2}\gamma $), points 2 (left) and 4 (right) in Fig. 2(a) of the main text. The main panels plot concurrence versus iteration step. The insets display the permittivity map at four particular steps, $n=100$, 200, 300 and 374 (485). The permittivity is rendered from white ($\epsilon =1$) to black ($\epsilon =\epsilon _{\rm  max}$) in linear scale. Note that the threshold $\epsilon _{\rm  max}=9$ is reached in the left panel at $n=374$.\relax }}{3}{figure.caption.2}}
\@cons\caption@pkg@list{{ragged2e}}
\providecommand*\caption@xref[2]{\@setref\relax\@undefined{#1}}
\newlabel{fig:S1}{{S1}{3}{Topology optimization procedures for the dielectric cloaks operating at $d_{12}=950\,{\rm nm}$ and $P=5\cdot 10^{-3}\gamma $ ($P=7\cdot 10^{-2}\gamma $), points 2 (left) and 4 (right) in Fig. 2(a) of the main text. The main panels plot concurrence versus iteration step. The insets display the permittivity map at four particular steps, $n=100$, 200, 300 and 374 (485). The permittivity is rendered from white ($\epsilon =1$) to black ($\epsilon =\epsilon _{\rm max}$) in linear scale. Note that the threshold $\epsilon _{\rm max}=9$ is reached in the left panel at $n=374$.\relax }{figure.caption.2}{}}
\newlabel{eqSa1}{{S9}{3}{Topology-optimization algorithm and Born series truncation}{equation.2.9}{}}
\newlabel{eqSa2}{{S10}{3}{Topology-optimization algorithm and Born series truncation}{equation.2.10}{}}
\newlabel{eqSa3}{{S11}{3}{Topology-optimization algorithm and Born series truncation}{equation.2.11}{}}
\newlabel{eqSa4}{{S12}{3}{Topology-optimization algorithm and Born series truncation}{equation.2.12}{}}
\newlabel{eqSa5}{{S13}{3}{Topology-optimization algorithm and Born series truncation}{equation.2.13}{}}
\newlabel{eqSa6}{{S14}{4}{Topology-optimization algorithm and Born series truncation}{equation.2.14}{}}
\newlabel{eqSa7}{{S15}{4}{Topology-optimization algorithm and Born series truncation}{equation.2.15}{}}
\newlabel{eqSa7b}{{S16}{4}{Topology-optimization algorithm and Born series truncation}{equation.2.16}{}}
\newlabel{eq2}{{S17}{4}{Topology-optimization algorithm and Born series truncation}{equation.2.17}{}}
\newlabel{eq3}{{S18}{4}{Topology-optimization algorithm and Born series truncation}{equation.2.18}{}}
\newlabel{eqg}{{S19}{4}{Topology-optimization algorithm and Born series truncation}{equation.2.19}{}}
\newlabel{eqgamma}{{S20}{4}{Topology-optimization algorithm and Born series truncation}{equation.2.19}{}}
\newlabel{criterion}{{S22}{4}{Topology-optimization algorithm and Born series truncation}{equation.2.22}{}}
\@writefile{lof}{\contentsline {figure}{\numberline {Fig. S2}{\ignorespaces Permittivity maps for the ID cloaks labelled as 3 (left) and 4 (right) in Figure 2(a). In the former, $d_{12}=30\tmspace  +\thinmuskip {.1667em}{\rm  nm}$, in the latter, $d_{12}=950\tmspace  +\thinmuskip {.1667em}{\rm  nm}$, while $P=7\cdot 10^{-2}\gamma $ in both panels. The dielectric constant is represented by white-to-black linear scales with different $\epsilon _{\rm  max}$.\relax }}{5}{figure.caption.3}}
\newlabel{fig:S2}{{S2}{5}{Permittivity maps for the ID cloaks labelled as 3 (left) and 4 (right) in Figure 2(a). In the former, $d_{12}=30\,{\rm nm}$, in the latter, $d_{12}=950\,{\rm nm}$, while $P=7\cdot 10^{-2}\gamma $ in both panels. The dielectric constant is represented by white-to-black linear scales with different $\epsilon _{\rm max}$.\relax }{figure.caption.3}{}}
\@writefile{toc}{\contentsline {section}{\numberline {3}Finite-size effects}{5}{section.3}}
\citation{delValle2011}
\@writefile{lof}{\contentsline {figure}{\numberline {Fig. S3}{\ignorespaces Concurrence versus pumping rate for the two devices considered in Figure 3(b) of the main text and larger inter-emitter distances, $d_{12}$. The colors label the dimensions of the dielectric structure: $R=5.5\lambda $, $h=15.5\lambda $ (green) and $R=3.75\lambda $, $h=10\lambda $ (violet).\relax }}{6}{figure.caption.4}}
\newlabel{fig:S3}{{S3}{6}{Concurrence versus pumping rate for the two devices considered in Figure 3(b) of the main text and larger inter-emitter distances, $d_{12}$. The colors label the dimensions of the dielectric structure: $R=5.5\lambda $, $h=15.5\lambda $ (green) and $R=3.75\lambda $, $h=10\lambda $ (violet).\relax }{figure.caption.4}{}}
\@writefile{toc}{\contentsline {section}{\numberline {4}Linear entropy and second-order correlation function}{6}{section.4}}
\citation{Downing2020}
\@writefile{lof}{\contentsline {figure}{\numberline {Fig. S4}{\ignorespaces Dielectric maps for ID cloaks of different dimensions: $R=5.5\lambda $, $h=15.5\lambda $ (left) and $R=3.75\lambda $, $h=10\lambda $ (right). The panels labelled as 1 and 2 correspond to devices operating at $d_{12}=1250\tmspace  +\thinmuskip {.1667em}{\rm  nm}$ and $P=5\cdot 10^{3}\gamma $. The enlarged areas on the right panels zoom in the region close to the QEs, marked by red (1) and green (2) rectangles.\relax }}{7}{figure.caption.5}}
\newlabel{fig:S4}{{S4}{7}{Dielectric maps for ID cloaks of different dimensions: $R=5.5\lambda $, $h=15.5\lambda $ (left) and $R=3.75\lambda $, $h=10\lambda $ (right). The panels labelled as 1 and 2 correspond to devices operating at $d_{12}=1250\,{\rm nm}$ and $P=5\cdot 10^{3}\gamma $. The enlarged areas on the right panels zoom in the region close to the QEs, marked by red (1) and green (2) rectangles.\relax }{figure.caption.5}{}}
\newlabel{eqg0}{{S23}{7}{Linear entropy and second-order correlation function}{equation.4.23}{}}
\@writefile{lof}{\contentsline {figure}{\numberline {Fig. S5}{\ignorespaces Linear entropy enhancement, $S_L-S_{L,0}$, versus inter-emitter distance and pumping strength for the devices in Figure 2(a) of the main text.\relax }}{8}{figure.caption.6}}
\newlabel{fig:S6}{{S5}{8}{Linear entropy enhancement, $S_L-S_{L,0}$, versus inter-emitter distance and pumping strength for the devices in Figure 2(a) of the main text.\relax }{figure.caption.6}{}}
\@writefile{lof}{\contentsline {figure}{\numberline {Fig. S6}{\ignorespaces Steady-state, normalized second-order cross correlation function, $g_{12}^{(2)}(0)$ versus $d_{12}$ and $P/\gamma $ for the ID devices in Figure 2(a). The colors render $g_{12}^{(2)}(0)$ in logarithmic scale from $5\cdot 10^{-3}$ (dark red) to 1 (white). Isocurves of $g_{12}^{(2)}(0)$ in free-space are plotted in black solid lines.\relax }}{8}{figure.caption.7}}
\newlabel{fig:S7}{{S6}{8}{Steady-state, normalized second-order cross correlation function, $g_{12}^{(2)}(0)$ versus $d_{12}$ and $P/\gamma $ for the ID devices in Figure 2(a). The colors render $g_{12}^{(2)}(0)$ in logarithmic scale from $5\cdot 10^{-3}$ (dark red) to 1 (white). Isocurves of $g_{12}^{(2)}(0)$ in free-space are plotted in black solid lines.\relax }{figure.caption.7}{}}
\@writefile{toc}{\contentsline {section}{\numberline {5}Binarization and experimental realization}{8}{section.5}}
\@writefile{lof}{\contentsline {figure}{\numberline {Fig. S7}{\ignorespaces Binarization of the ID cloak corresponding to point 4 in Figure 2(a) in the main text. (a) Concurrence versus top permittivity for $\epsilon _{\rm  c-o}=1.5$. (b) Concurrence versus cut-off permittivity for $\epsilon _{\rm  top}=3$. The horizontal continuous red lines in both panels indicate the concurrence value that results from the optimized dielectric structure. (c) Histogram that shows the number of mesh elements with a given permittivity value (with step $\var {\epsilon }=0.25$). (d) Binarized permittivity maps of the configurations indicated with the black arrows on panels (a) and (b): $\epsilon _{\rm  top}=3.7$, $\epsilon _{\rm  c-o}=1.5$ and $\epsilon _{\rm  top}=3$, $\epsilon _{\rm  c-o}=1.45$.\relax }}{9}{figure.caption.8}}
\newlabel{fig:S8}{{S7}{9}{Binarization of the ID cloak corresponding to point 4 in Figure 2(a) in the main text. (a) Concurrence versus top permittivity for $\epsilon _{\rm c-o}=1.5$. (b) Concurrence versus cut-off permittivity for $\epsilon _{\rm top}=3$. The horizontal continuous red lines in both panels indicate the concurrence value that results from the optimized dielectric structure. (c) Histogram that shows the number of mesh elements with a given permittivity value (with step $\var {\epsilon }=0.25$). (d) Binarized permittivity maps of the configurations indicated with the black arrows on panels (a) and (b): $\epsilon _{\rm top}=3.7$, $\epsilon _{\rm c-o}=1.5$ and $\epsilon _{\rm top}=3$, $\epsilon _{\rm c-o}=1.45$.\relax }{figure.caption.8}{}}
\newlabel{criterion}{{S25}{9}{Binarization and experimental realization}{equation.5.25}{}}
\bibdata{bibinvdesent}
\bibcite{delValle2011}{{1}{2011}{{del Valle}}{{}}}
\bibcite{bookNovotny2012}{{2}{2012}{{Novotny\ and\ Hecht}}{{}}}
\bibcite{Bennett2020}{{3}{2020}{{Bennett\ and\ Buhmann}}{{}}}
\bibcite{Downing2020}{{4}{2020}{{Downing\ \emph  {et~al.}}}{{Downing, Carre\~no, Fern\'andez-Dom\'{\i }nguez,\ and\ del Valle}}}
\bibstyle{apsrev4-1}
\newlabel{LastPage}{{}{10}{}{page.10}{}}
\xdef\lastpage@lastpage{10}
\xdef\lastpage@lastpageHy{10}
