# Supplementary material for: Inverse-designed dielectric cloaks for entanglement generation
Source: Nanophotonics. 2022 Aug 22;11(19):4387–95. doi: 10.1515/nanoph-2022-0231 (PMC11501985; doi:10.1515/nanoph-2022-0231)
Supplement: Supplementary file 2 — Supplementary Material Details [file j_nanoph-2022-0231_suppl_002.zip › SM_invdesign_entanglement/SM_invdesign_entanglement.bbl]

%merlin.mbs apsrev4-1.bst 2010-07-25 4.21a (PWD, AO, DPC) hacked
%Control: key (0)
%Control: author (72) initials jnrlst
%Control: editor formatted (1) identically to author
%Control: production of article title (-1) disabled
%Control: page (0) single
%Control: year (1) truncated
%Control: production of eprint (0) enabled
\begin{thebibliography}{4}%
\makeatletter
\providecommand \@ifxundefined [1]{%
 \@ifx{#1\undefined}
}%
\providecommand \@ifnum [1]{%
 \ifnum #1\expandafter \@firstoftwo
 \else \expandafter \@secondoftwo
 \fi
}%
\providecommand \@ifx [1]{%
 \ifx #1\expandafter \@firstoftwo
 \else \expandafter \@secondoftwo
 \fi
}%
\providecommand \natexlab [1]{#1}%
\providecommand \enquote  [1]{``#1''}%
\providecommand \bibnamefont  [1]{#1}%
\providecommand \bibfnamefont [1]{#1}%
\providecommand \citenamefont [1]{#1}%
\providecommand \href@noop [0]{\@secondoftwo}%
\providecommand \href [0]{\begingroup \@sanitize@url \@href}%
\providecommand \@href[1]{\@@startlink{#1}\@@href}%
\providecommand \@@href[1]{\endgroup#1\@@endlink}%
\providecommand \@sanitize@url [0]{\catcode `\\12\catcode `\$12\catcode
  `\&12\catcode `\#12\catcode `\^12\catcode `\_12\catcode `\%12\relax}%
\providecommand \@@startlink[1]{}%
\providecommand \@@endlink[0]{}%
\providecommand \url  [0]{\begingroup\@sanitize@url \@url }%
\providecommand \@url [1]{\endgroup\@href {#1}{\urlprefix }}%
\providecommand \urlprefix  [0]{URL }%
\providecommand \Eprint [0]{\href }%
\providecommand \doibase [0]{http://dx.doi.org/}%
\providecommand \selectlanguage [0]{\@gobble}%
\providecommand \bibinfo  [0]{\@secondoftwo}%
\providecommand \bibfield  [0]{\@secondoftwo}%
\providecommand \translation [1]{[#1]}%
\providecommand \BibitemOpen [0]{}%
\providecommand \bibitemStop [0]{}%
\providecommand \bibitemNoStop [0]{.\EOS\space}%
\providecommand \EOS [0]{\spacefactor3000\relax}%
\providecommand \BibitemShut  [1]{\csname bibitem#1\endcsname}%
\let\auto@bib@innerbib\@empty
%</preamble>
\bibitem [{\citenamefont {del Valle}(2011)}]{delValle2011}%
  \BibitemOpen
  \bibfield  {author} {\bibinfo {author} {\bibfnamefont {E.}~\bibnamefont {del
  Valle}},\ }\href {\doibase 10.1364/JOSAB.28.000228} {\bibfield  {journal}
  {\bibinfo  {journal} {J. Opt. Soc. Am. B}\ }\textbf {\bibinfo {volume}
  {28}},\ \bibinfo {pages} {228} (\bibinfo {year} {2011})}\BibitemShut
  {NoStop}%
\bibitem [{\citenamefont {Novotny}\ and\ \citenamefont
  {Hecht}(2012)}]{bookNovotny2012}%
  \BibitemOpen
  \bibfield  {author} {\bibinfo {author} {\bibfnamefont {L.}~\bibnamefont
  {Novotny}}\ and\ \bibinfo {author} {\bibfnamefont {B.}~\bibnamefont
  {Hecht}},\ }\href {\doibase 10.1017/CBO9780511794193} {\emph {\bibinfo
  {title} {Principles of Nano-Optics}}},\ \bibinfo {edition} {2nd}\ ed.\
  (\bibinfo  {publisher} {Cambridge University Press},\ \bibinfo {year}
  {2012})\BibitemShut {NoStop}%
\bibitem [{\citenamefont {Bennett}\ and\ \citenamefont
  {Buhmann}(2020)}]{Bennett2020}%
  \BibitemOpen
  \bibfield  {author} {\bibinfo {author} {\bibfnamefont {R.}~\bibnamefont
  {Bennett}}\ and\ \bibinfo {author} {\bibfnamefont {S.~Y.}\ \bibnamefont
  {Buhmann}},\ }\href {\doibase 10.1088/1367-2630/abac3a} {\bibfield  {journal}
  {\bibinfo  {journal} {New Journal of Physics}\ }\textbf {\bibinfo {volume}
  {22}},\ \bibinfo {pages} {093014} (\bibinfo {year} {2020})}\BibitemShut
  {NoStop}%
\bibitem [{\citenamefont {Downing}\ \emph {et~al.}(2020)\citenamefont
  {Downing}, \citenamefont {Carre\~no}, \citenamefont
  {Fern\'andez-Dom\'{\i}nguez},\ and\ \citenamefont {del Valle}}]{Downing2020}%
  \BibitemOpen
  \bibfield  {author} {\bibinfo {author} {\bibfnamefont {C.~A.}\ \bibnamefont
  {Downing}}, \bibinfo {author} {\bibfnamefont {J.~C.~L.}\ \bibnamefont
  {Carre\~no}}, \bibinfo {author} {\bibfnamefont {A.~I.}\ \bibnamefont
  {Fern\'andez-Dom\'{\i}nguez}}, \ and\ \bibinfo {author} {\bibfnamefont
  {E.}~\bibnamefont {del Valle}},\ }\href {\doibase
  10.1103/PhysRevA.102.013723} {\bibfield  {journal} {\bibinfo  {journal}
  {Phys. Rev. A}\ }\textbf {\bibinfo {volume} {102}},\ \bibinfo {pages}
  {013723} (\bibinfo {year} {2020})}\BibitemShut {NoStop}%
\end{thebibliography}%
