# Supplementary material for: Inverse-designed dielectric cloaks for entanglement generation
Source: Nanophotonics. 2022 Aug 22;11(19):4387–95. doi: 10.1515/nanoph-2022-0231 (PMC11501985; doi:10.1515/nanoph-2022-0231)
Supplement: Supplementary file 2 — Supplementary Material Details [file j_nanoph-2022-0231_suppl_002.zip › SM_invdesign_entanglement/SM_invdesign_entanglement.blg]

This is BibTeX, Version 0.99dThe top-level auxiliary file: SM_invdesign_entanglement.aux
The style file: apsrev4-1.bst
Database file #1: bibinvdesent.bib
merlin.mbs apsrev4-1.bst 2010-07-25 4.21a (PWD, AO, DPC) hacked
Control: key (0) 
Control: author (72) initials jnrlst
Control: editor formatted (1) identically to author
Control: production of article title (-1) disabled
Control: page (0) single
Control: year (1) truncated
Control: production of eprint (0) enabled
