# Supplementary material for: Inverse-designed dielectric cloaks for entanglement generation
Source: Nanophotonics. 2022 Aug 22;11(19):4387–95. doi: 10.1515/nanoph-2022-0231 (PMC11501985; doi:10.1515/nanoph-2022-0231)
Supplement: Supplementary file 2 — Supplementary Material Details [file j_nanoph-2022-0231_suppl_002.zip › SM_invdesign_entanglement/SM_invdesign_entanglement.log]

This is pdfTeX, Version 3.14159265-2.6-1.40.17 (MiKTeX 2.9.6100 64-bit) (preloaded format=pdflatex 2016.12.5)  15 JUL 2022 14:07
entering extended mode
**./SM_invdesign_entanglement.tex
(SM_invdesign_entanglement.tex
LaTeX2e <2016/03/31> patch level 3
Babel <3.9r> and hyphenation patterns for 75 language(s) loaded.
("C:\Program Files\MiKTeX 2.9\tex\latex\base\article.cls"
Document Class: article 2014/09/29 v1.4h Standard LaTeX document class
("C:\Program Files\MiKTeX 2.9\tex\latex\base\size10.clo"
File: size10.clo 2014/09/29 v1.4h Standard LaTeX file (size option)
)
\c@part=\count79
\c@section=\count80
\c@subsection=\count81
\c@subsubsection=\count82
\c@paragraph=\count83
\c@subparagraph=\count84
\c@figure=\count85
\c@table=\count86
\abovecaptionskip=\skip41
\belowcaptionskip=\skip42
\bibindent=\dimen102
)
("C:\Program Files\MiKTeX 2.9\tex\latex\base\inputenc.sty"
Package: inputenc 2015/03/17 v1.2c Input encoding file
\inpenc@prehook=\toks14
\inpenc@posthook=\toks15

("C:\Program Files\MiKTeX 2.9\tex\latex\base\utf8.def"
File: utf8.def 2016/02/28 v1.1s UTF-8 support for inputenc
Now handling font encoding OML ...
... no UTF-8 mapping file for font encoding OML
Now handling font encoding T1 ...
... processing UTF-8 mapping file for font encoding T1

("C:\Program Files\MiKTeX 2.9\tex\latex\base\t1enc.dfu"
File: t1enc.dfu 2016/02/28 v1.1s UTF-8 support for inputenc
   defining Unicode char U+00A0 (decimal 160)
   defining Unicode char U+00A1 (decimal 161)
   defining Unicode char U+00A3 (decimal 163)
   defining Unicode char U+00AB (decimal 171)
   defining Unicode char U+00AD (decimal 173)
   defining Unicode char U+00BB (decimal 187)
   defining Unicode char U+00BF (decimal 191)
   defining Unicode char U+00C0 (decimal 192)
   defining Unicode char U+00C1 (decimal 193)
   defining Unicode char U+00C2 (decimal 194)
   defining Unicode char U+00C3 (decimal 195)
   defining Unicode char U+00C4 (decimal 196)
   defining Unicode char U+00C5 (decimal 197)
   defining Unicode char U+00C6 (decimal 198)
   defining Unicode char U+00C7 (decimal 199)
   defining Unicode char U+00C8 (decimal 200)
   defining Unicode char U+00C9 (decimal 201)
   defining Unicode char U+00CA (decimal 202)
   defining Unicode char U+00CB (decimal 203)
   defining Unicode char U+00CC (decimal 204)
   defining Unicode char U+00CD (decimal 205)
   defining Unicode char U+00CE (decimal 206)
   defining Unicode char U+00CF (decimal 207)
   defining Unicode char U+00D0 (decimal 208)
   defining Unicode char U+00D1 (decimal 209)
   defining Unicode char U+00D2 (decimal 210)
   defining Unicode char U+00D3 (decimal 211)
   defining Unicode char U+00D4 (decimal 212)
   defining Unicode char U+00D5 (decimal 213)
   defining Unicode char U+00D6 (decimal 214)
   defining Unicode char U+00D8 (decimal 216)
   defining Unicode char U+00D9 (decimal 217)
   defining Unicode char U+00DA (decimal 218)
   defining Unicode char U+00DB (decimal 219)
   defining Unicode char U+00DC (decimal 220)
   defining Unicode char U+00DD (decimal 221)
   defining Unicode char U+00DE (decimal 222)
   defining Unicode char U+00DF (decimal 223)
   defining Unicode char U+00E0 (decimal 224)
   defining Unicode char U+00E1 (decimal 225)
   defining Unicode char U+00E2 (decimal 226)
   defining Unicode char U+00E3 (decimal 227)
   defining Unicode char U+00E4 (decimal 228)
   defining Unicode char U+00E5 (decimal 229)
   defining Unicode char U+00E6 (decimal 230)
   defining Unicode char U+00E7 (decimal 231)
   defining Unicode char U+00E8 (decimal 232)
   defining Unicode char U+00E9 (decimal 233)
   defining Unicode char U+00EA (decimal 234)
   defining Unicode char U+00EB (decimal 235)
   defining Unicode char U+00EC (decimal 236)
   defining Unicode char U+00ED (decimal 237)
   defining Unicode char U+00EE (decimal 238)
   defining Unicode char U+00EF (decimal 239)
   defining Unicode char U+00F0 (decimal 240)
   defining Unicode char U+00F1 (decimal 241)
   defining Unicode char U+00F2 (decimal 242)
   defining Unicode char U+00F3 (decimal 243)
   defining Unicode char U+00F4 (decimal 244)
   defining Unicode char U+00F5 (decimal 245)
   defining Unicode char U+00F6 (decimal 246)
   defining Unicode char U+00F8 (decimal 248)
   defining Unicode char U+00F9 (decimal 249)
   defining Unicode char U+00FA (decimal 250)
   defining Unicode char U+00FB (decimal 251)
   defining Unicode char U+00FC (decimal 252)
   defining Unicode char U+00FD (decimal 253)
   defining Unicode char U+00FE (decimal 254)
   defining Unicode char U+00FF (decimal 255)
   defining Unicode char U+0100 (decimal 256)
   defining Unicode char U+0101 (decimal 257)
   defining Unicode char U+0102 (decimal 258)
   defining Unicode char U+0103 (decimal 259)
   defining Unicode char U+0104 (decimal 260)
   defining Unicode char U+0105 (decimal 261)
   defining Unicode char U+0106 (decimal 262)
   defining Unicode char U+0107 (decimal 263)
   defining Unicode char U+0108 (decimal 264)
   defining Unicode char U+0109 (decimal 265)
   defining Unicode char U+010A (decimal 266)
   defining Unicode char U+010B (decimal 267)
   defining Unicode char U+010C (decimal 268)
   defining Unicode char U+010D (decimal 269)
   defining Unicode char U+010E (decimal 270)
   defining Unicode char U+010F (decimal 271)
   defining Unicode char U+0110 (decimal 272)
   defining Unicode char U+0111 (decimal 273)
   defining Unicode char U+0112 (decimal 274)
   defining Unicode char U+0113 (decimal 275)
   defining Unicode char U+0114 (decimal 276)
   defining Unicode char U+0115 (decimal 277)
   defining Unicode char U+0116 (decimal 278)
   defining Unicode char U+0117 (decimal 279)
   defining Unicode char U+0118 (decimal 280)
   defining Unicode char U+0119 (decimal 281)
   defining Unicode char U+011A (decimal 282)
   defining Unicode char U+011B (decimal 283)
   defining Unicode char U+011C (decimal 284)
   defining Unicode char U+011D (decimal 285)
   defining Unicode char U+011E (decimal 286)
   defining Unicode char U+011F (decimal 287)
   defining Unicode char U+0120 (decimal 288)
   defining Unicode char U+0121 (decimal 289)
   defining Unicode char U+0122 (decimal 290)
   defining Unicode char U+0123 (decimal 291)
   defining Unicode char U+0124 (decimal 292)
   defining Unicode char U+0125 (decimal 293)
   defining Unicode char U+0128 (decimal 296)
   defining Unicode char U+0129 (decimal 297)
   defining Unicode char U+012A (decimal 298)
   defining Unicode char U+012B (decimal 299)
   defining Unicode char U+012C (decimal 300)
   defining Unicode char U+012D (decimal 301)
   defining Unicode char U+012E (decimal 302)
   defining Unicode char U+012F (decimal 303)
   defining Unicode char U+0130 (decimal 304)
   defining Unicode char U+0131 (decimal 305)
   defining Unicode char U+0132 (decimal 306)
   defining Unicode char U+0133 (decimal 307)
   defining Unicode char U+0134 (decimal 308)
   defining Unicode char U+0135 (decimal 309)
   defining Unicode char U+0136 (decimal 310)
   defining Unicode char U+0137 (decimal 311)
   defining Unicode char U+0139 (decimal 313)
   defining Unicode char U+013A (decimal 314)
   defining Unicode char U+013B (decimal 315)
   defining Unicode char U+013C (decimal 316)
   defining Unicode char U+013D (decimal 317)
   defining Unicode char U+013E (decimal 318)
   defining Unicode char U+0141 (decimal 321)
   defining Unicode char U+0142 (decimal 322)
   defining Unicode char U+0143 (decimal 323)
   defining Unicode char U+0144 (decimal 324)
   defining Unicode char U+0145 (decimal 325)
   defining Unicode char U+0146 (decimal 326)
   defining Unicode char U+0147 (decimal 327)
   defining Unicode char U+0148 (decimal 328)
   defining Unicode char U+014A (decimal 330)
   defining Unicode char U+014B (decimal 331)
   defining Unicode char U+014C (decimal 332)
   defining Unicode char U+014D (decimal 333)
   defining Unicode char U+014E (decimal 334)
   defining Unicode char U+014F (decimal 335)
   defining Unicode char U+0150 (decimal 336)
   defining Unicode char U+0151 (decimal 337)
   defining Unicode char U+0152 (decimal 338)
   defining Unicode char U+0153 (decimal 339)
   defining Unicode char U+0154 (decimal 340)
   defining Unicode char U+0155 (decimal 341)
   defining Unicode char U+0156 (decimal 342)
   defining Unicode char U+0157 (decimal 343)
   defining Unicode char U+0158 (decimal 344)
   defining Unicode char U+0159 (decimal 345)
   defining Unicode char U+015A (decimal 346)
   defining Unicode char U+015B (decimal 347)
   defining Unicode char U+015C (decimal 348)
   defining Unicode char U+015D (decimal 349)
   defining Unicode char U+015E (decimal 350)
   defining Unicode char U+015F (decimal 351)
   defining Unicode char U+0160 (decimal 352)
   defining Unicode char U+0161 (decimal 353)
   defining Unicode char U+0162 (decimal 354)
   defining Unicode char U+0163 (decimal 355)
   defining Unicode char U+0164 (decimal 356)
   defining Unicode char U+0165 (decimal 357)
   defining Unicode char U+0168 (decimal 360)
   defining Unicode char U+0169 (decimal 361)
   defining Unicode char U+016A (decimal 362)
   defining Unicode char U+016B (decimal 363)
   defining Unicode char U+016C (decimal 364)
   defining Unicode char U+016D (decimal 365)
   defining Unicode char U+016E (decimal 366)
   defining Unicode char U+016F (decimal 367)
   defining Unicode char U+0170 (decimal 368)
   defining Unicode char U+0171 (decimal 369)
   defining Unicode char U+0172 (decimal 370)
   defining Unicode char U+0173 (decimal 371)
   defining Unicode char U+0174 (decimal 372)
   defining Unicode char U+0175 (decimal 373)
   defining Unicode char U+0176 (decimal 374)
   defining Unicode char U+0177 (decimal 375)
   defining Unicode char U+0178 (decimal 376)
   defining Unicode char U+0179 (decimal 377)
   defining Unicode char U+017A (decimal 378)
   defining Unicode char U+017B (decimal 379)
   defining Unicode char U+017C (decimal 380)
   defining Unicode char U+017D (decimal 381)
   defining Unicode char U+017E (decimal 382)
   defining Unicode char U+01CD (decimal 461)
   defining Unicode char U+01CE (decimal 462)
   defining Unicode char U+01CF (decimal 463)
   defining Unicode char U+01D0 (decimal 464)
   defining Unicode char U+01D1 (decimal 465)
   defining Unicode char U+01D2 (decimal 466)
   defining Unicode char U+01D3 (decimal 467)
   defining Unicode char U+01D4 (decimal 468)
   defining Unicode char U+01E2 (decimal 482)
   defining Unicode char U+01E3 (decimal 483)
   defining Unicode char U+01E6 (decimal 486)
   defining Unicode char U+01E7 (decimal 487)
   defining Unicode char U+01E8 (decimal 488)
   defining Unicode char U+01E9 (decimal 489)
   defining Unicode char U+01EA (decimal 490)
   defining Unicode char U+01EB (decimal 491)
   defining Unicode char U+01F0 (decimal 496)
   defining Unicode char U+01F4 (decimal 500)
   defining Unicode char U+01F5 (decimal 501)
   defining Unicode char U+0218 (decimal 536)
   defining Unicode char U+0219 (decimal 537)
   defining Unicode char U+021A (decimal 538)
   defining Unicode char U+021B (decimal 539)
   defining Unicode char U+1E02 (decimal 7682)
   defining Unicode char U+1E03 (decimal 7683)
   defining Unicode char U+200C (decimal 8204)
   defining Unicode char U+2010 (decimal 8208)
   defining Unicode char U+2011 (decimal 8209)
   defining Unicode char U+2012 (decimal 8210)
   defining Unicode char U+2013 (decimal 8211)
   defining Unicode char U+2014 (decimal 8212)
   defining Unicode char U+2015 (decimal 8213)
   defining Unicode char U+2018 (decimal 8216)
   defining Unicode char U+2019 (decimal 8217)
   defining Unicode char U+201A (decimal 8218)
   defining Unicode char U+201C (decimal 8220)
   defining Unicode char U+201D (decimal 8221)
   defining Unicode char U+201E (decimal 8222)
   defining Unicode char U+2030 (decimal 8240)
   defining Unicode char U+2031 (decimal 8241)
   defining Unicode char U+2039 (decimal 8249)
   defining Unicode char U+203A (decimal 8250)
   defining Unicode char U+2423 (decimal 9251)
)
Now handling font encoding OT1 ...
... processing UTF-8 mapping file for font encoding OT1

("C:\Program Files\MiKTeX 2.9\tex\latex\base\ot1enc.dfu"
File: ot1enc.dfu 2016/02/28 v1.1s UTF-8 support for inputenc
   defining Unicode char U+00A0 (decimal 160)
   defining Unicode char U+00A1 (decimal 161)
   defining Unicode char U+00A3 (decimal 163)
   defining Unicode char U+00AD (decimal 173)
   defining Unicode char U+00B8 (decimal 184)
   defining Unicode char U+00BF (decimal 191)
   defining Unicode char U+00C5 (decimal 197)
   defining Unicode char U+00C6 (decimal 198)
   defining Unicode char U+00D8 (decimal 216)
   defining Unicode char U+00DF (decimal 223)
   defining Unicode char U+00E6 (decimal 230)
   defining Unicode char U+00EC (decimal 236)
   defining Unicode char U+00ED (decimal 237)
   defining Unicode char U+00EE (decimal 238)
   defining Unicode char U+00EF (decimal 239)
   defining Unicode char U+00F8 (decimal 248)
   defining Unicode char U+0131 (decimal 305)
   defining Unicode char U+0141 (decimal 321)
   defining Unicode char U+0142 (decimal 322)
   defining Unicode char U+0152 (decimal 338)
   defining Unicode char U+0153 (decimal 339)
   defining Unicode char U+0174 (decimal 372)
   defining Unicode char U+0175 (decimal 373)
   defining Unicode char U+0176 (decimal 374)
   defining Unicode char U+0177 (decimal 375)
   defining Unicode char U+0218 (decimal 536)
   defining Unicode char U+0219 (decimal 537)
   defining Unicode char U+021A (decimal 538)
   defining Unicode char U+021B (decimal 539)
   defining Unicode char U+2013 (decimal 8211)
   defining Unicode char U+2014 (decimal 8212)
   defining Unicode char U+2018 (decimal 8216)
   defining Unicode char U+2019 (decimal 8217)
   defining Unicode char U+201C (decimal 8220)
   defining Unicode char U+201D (decimal 8221)
)
Now handling font encoding OMS ...
... processing UTF-8 mapping file for font encoding OMS

("C:\Program Files\MiKTeX 2.9\tex\latex\base\omsenc.dfu"
File: omsenc.dfu 2016/02/28 v1.1s UTF-8 support for inputenc
   defining Unicode char U+00A7 (decimal 167)
   defining Unicode char U+00B6 (decimal 182)
   defining Unicode char U+00B7 (decimal 183)
   defining Unicode char U+2020 (decimal 8224)
   defining Unicode char U+2021 (decimal 8225)
   defining Unicode char U+2022 (decimal 8226)
)
Now handling font encoding OMX ...
... no UTF-8 mapping file for font encoding OMX
Now handling font encoding U ...
... no UTF-8 mapping file for font encoding U
   defining Unicode char U+00A9 (decimal 169)
   defining Unicode char U+00AA (decimal 170)
   defining Unicode char U+00AE (decimal 174)
   defining Unicode char U+00BA (decimal 186)
   defining Unicode char U+02C6 (decimal 710)
   defining Unicode char U+02DC (decimal 732)
   defining Unicode char U+200C (decimal 8204)
   defining Unicode char U+2026 (decimal 8230)
   defining Unicode char U+2122 (decimal 8482)
   defining Unicode char U+2423 (decimal 9251)
)) (dgruyter.sty
Package: dgruyter 2017/09/19 v2.00 De Gruyter layout
LaTeX Info: Redefining \numberline on input line 148.
Applying: [2015/01/01] Nowadays obsolete fixes on input line 160.
Already applied: [0000/00/00] Nowadays obsolete fixes on input line 163.
\gridwidth=\dimen103

("C:\Program Files\MiKTeX 2.9\tex\latex\cmap\cmap.sty"
Package: cmap 2008/03/06 v1.0h CMap support: searchable PDF
)
("C:\Program Files\MiKTeX 2.9\tex\generic\pdftex\glyphtounicode.tex")
("C:\Program Files\MiKTeX 2.9\tex\latex\tipa\tipa.sty"
Package: tipa 2002/08/08 TIPA version 1.1

("C:\Program Files\MiKTeX 2.9\tex\latex\base\fontenc.sty"
Package: fontenc 2016/06/19 v1.99m Standard LaTeX package

("C:\Program Files\MiKTeX 2.9\tex\latex\tipa\t3enc.def"
File: t3enc.def 2001/12/31 T3 encoding
Now handling font encoding T3 ...
... no UTF-8 mapping file for font encoding T3
<<ot1.cmap>>)
("C:\Program Files\MiKTeX 2.9\tex\latex\base\ot1enc.def"
File: ot1enc.def 2016/06/19 v1.99m Standard LaTeX file
LaTeX Font Info:    Redeclaring font encoding OT1 on input line 48.
)))
("C:\Program Files\MiKTeX 2.9\tex\latex\base\fontenc.sty"
Package: fontenc 2016/06/19 v1.99m Standard LaTeX package

("C:\Program Files\MiKTeX 2.9\tex\latex\base\t1enc.def"
File: t1enc.def 2016/06/19 v1.99m Standard LaTeX file
LaTeX Font Info:    Redeclaring font encoding T1 on input line 48.
)<<t1.cmap>>)
("C:\Program Files\MiKTeX 2.9\tex\latex\base\textcomp.sty"
Package: textcomp 2016/06/19 v1.99m Standard LaTeX package
Package textcomp Info: Sub-encoding information:
(textcomp)               5 = only ISO-Adobe without \textcurrency
(textcomp)               4 = 5 + \texteuro
(textcomp)               3 = 4 + \textohm
(textcomp)               2 = 3 + \textestimated + \textcurrency
(textcomp)               1 = TS1 - \textcircled - \t
(textcomp)               0 = TS1 (full)
(textcomp)             Font families with sub-encoding setting implement
(textcomp)             only a restricted character set as indicated.
(textcomp)             Family '?' is the default used for unknown fonts.
(textcomp)             See the documentation for details.
Package textcomp Info: Setting ? sub-encoding to TS1/1 on input line 79.

("C:\Program Files\MiKTeX 2.9\tex\latex\base\ts1enc.def"
File: ts1enc.def 2001/06/05 v3.0e (jk/car/fm) Standard LaTeX file
Now handling font encoding TS1 ...
... processing UTF-8 mapping file for font encoding TS1

("C:\Program Files\MiKTeX 2.9\tex\latex\base\ts1enc.dfu"
File: ts1enc.dfu 2016/02/28 v1.1s UTF-8 support for inputenc
   defining Unicode char U+00A2 (decimal 162)
   defining Unicode char U+00A3 (decimal 163)
   defining Unicode char U+00A4 (decimal 164)
   defining Unicode char U+00A5 (decimal 165)
   defining Unicode char U+00A6 (decimal 166)
   defining Unicode char U+00A7 (decimal 167)
   defining Unicode char U+00A8 (decimal 168)
   defining Unicode char U+00A9 (decimal 169)
   defining Unicode char U+00AA (decimal 170)
   defining Unicode char U+00AC (decimal 172)
   defining Unicode char U+00AE (decimal 174)
   defining Unicode char U+00AF (decimal 175)
   defining Unicode char U+00B0 (decimal 176)
   defining Unicode char U+00B1 (decimal 177)
   defining Unicode char U+00B2 (decimal 178)
   defining Unicode char U+00B3 (decimal 179)
   defining Unicode char U+00B4 (decimal 180)
   defining Unicode char U+00B5 (decimal 181)
   defining Unicode char U+00B6 (decimal 182)
   defining Unicode char U+00B7 (decimal 183)
   defining Unicode char U+00B9 (decimal 185)
   defining Unicode char U+00BA (decimal 186)
   defining Unicode char U+00BC (decimal 188)
   defining Unicode char U+00BD (decimal 189)
   defining Unicode char U+00BE (decimal 190)
   defining Unicode char U+00D7 (decimal 215)
   defining Unicode char U+00F7 (decimal 247)
   defining Unicode char U+0192 (decimal 402)
   defining Unicode char U+02C7 (decimal 711)
   defining Unicode char U+02D8 (decimal 728)
   defining Unicode char U+02DD (decimal 733)
   defining Unicode char U+0E3F (decimal 3647)
   defining Unicode char U+2016 (decimal 8214)
   defining Unicode char U+2020 (decimal 8224)
   defining Unicode char U+2021 (decimal 8225)
   defining Unicode char U+2022 (decimal 8226)
   defining Unicode char U+2030 (decimal 8240)
   defining Unicode char U+2031 (decimal 8241)
   defining Unicode char U+203B (decimal 8251)
   defining Unicode char U+203D (decimal 8253)
   defining Unicode char U+2044 (decimal 8260)
   defining Unicode char U+204E (decimal 8270)
   defining Unicode char U+2052 (decimal 8274)
   defining Unicode char U+20A1 (decimal 8353)
   defining Unicode char U+20A4 (decimal 8356)
   defining Unicode char U+20A6 (decimal 8358)
   defining Unicode char U+20A9 (decimal 8361)
   defining Unicode char U+20AB (decimal 8363)
   defining Unicode char U+20AC (decimal 8364)
   defining Unicode char U+20B1 (decimal 8369)
   defining Unicode char U+2103 (decimal 8451)
   defining Unicode char U+2116 (decimal 8470)
   defining Unicode char U+2117 (decimal 8471)
   defining Unicode char U+211E (decimal 8478)
   defining Unicode char U+2120 (decimal 8480)
   defining Unicode char U+2122 (decimal 8482)
   defining Unicode char U+2126 (decimal 8486)
   defining Unicode char U+2127 (decimal 8487)
   defining Unicode char U+212E (decimal 8494)
   defining Unicode char U+2190 (decimal 8592)
   defining Unicode char U+2191 (decimal 8593)
   defining Unicode char U+2192 (decimal 8594)
   defining Unicode char U+2193 (decimal 8595)
   defining Unicode char U+2329 (decimal 9001)
   defining Unicode char U+232A (decimal 9002)
   defining Unicode char U+2422 (decimal 9250)
   defining Unicode char U+25E6 (decimal 9702)
   defining Unicode char U+25EF (decimal 9711)
   defining Unicode char U+266A (decimal 9834)
))
LaTeX Info: Redefining \oldstylenums on input line 334.
Package textcomp Info: Setting cmr sub-encoding to TS1/0 on input line 349.
Package textcomp Info: Setting cmss sub-encoding to TS1/0 on input line 350.
Package textcomp Info: Setting cmtt sub-encoding to TS1/0 on input line 351.
Package textcomp Info: Setting cmvtt sub-encoding to TS1/0 on input line 352.
Package textcomp Info: Setting cmbr sub-encoding to TS1/0 on input line 353.
Package textcomp Info: Setting cmtl sub-encoding to TS1/0 on input line 354.
Package textcomp Info: Setting ccr sub-encoding to TS1/0 on input line 355.
Package textcomp Info: Setting ptm sub-encoding to TS1/4 on input line 356.
Package textcomp Info: Setting pcr sub-encoding to TS1/4 on input line 357.
Package textcomp Info: Setting phv sub-encoding to TS1/4 on input line 358.
Package textcomp Info: Setting ppl sub-encoding to TS1/3 on input line 359.
Package textcomp Info: Setting pag sub-encoding to TS1/4 on input line 360.
Package textcomp Info: Setting pbk sub-encoding to TS1/4 on input line 361.
Package textcomp Info: Setting pnc sub-encoding to TS1/4 on input line 362.
Package textcomp Info: Setting pzc sub-encoding to TS1/4 on input line 363.
Package textcomp Info: Setting bch sub-encoding to TS1/4 on input line 364.
Package textcomp Info: Setting put sub-encoding to TS1/5 on input line 365.
Package textcomp Info: Setting uag sub-encoding to TS1/5 on input line 366.
Package textcomp Info: Setting ugq sub-encoding to TS1/5 on input line 367.
Package textcomp Info: Setting ul8 sub-encoding to TS1/4 on input line 368.
Package textcomp Info: Setting ul9 sub-encoding to TS1/4 on input line 369.
Package textcomp Info: Setting augie sub-encoding to TS1/5 on input line 370.
Package textcomp Info: Setting dayrom sub-encoding to TS1/3 on input line 371.
Package textcomp Info: Setting dayroms sub-encoding to TS1/3 on input line 372.

Package textcomp Info: Setting pxr sub-encoding to TS1/0 on input line 373.
Package textcomp Info: Setting pxss sub-encoding to TS1/0 on input line 374.
Package textcomp Info: Setting pxtt sub-encoding to TS1/0 on input line 375.
Package textcomp Info: Setting txr sub-encoding to TS1/0 on input line 376.
Package textcomp Info: Setting txss sub-encoding to TS1/0 on input line 377.
Package textcomp Info: Setting txtt sub-encoding to TS1/0 on input line 378.
Package textcomp Info: Setting lmr sub-encoding to TS1/0 on input line 379.
Package textcomp Info: Setting lmdh sub-encoding to TS1/0 on input line 380.
Package textcomp Info: Setting lmss sub-encoding to TS1/0 on input line 381.
Package textcomp Info: Setting lmssq sub-encoding to TS1/0 on input line 382.
Package textcomp Info: Setting lmvtt sub-encoding to TS1/0 on input line 383.
Package textcomp Info: Setting lmtt sub-encoding to TS1/0 on input line 384.
Package textcomp Info: Setting qhv sub-encoding to TS1/0 on input line 385.
Package textcomp Info: Setting qag sub-encoding to TS1/0 on input line 386.
Package textcomp Info: Setting qbk sub-encoding to TS1/0 on input line 387.
Package textcomp Info: Setting qcr sub-encoding to TS1/0 on input line 388.
Package textcomp Info: Setting qcs sub-encoding to TS1/0 on input line 389.
Package textcomp Info: Setting qpl sub-encoding to TS1/0 on input line 390.
Package textcomp Info: Setting qtm sub-encoding to TS1/0 on input line 391.
Package textcomp Info: Setting qzc sub-encoding to TS1/0 on input line 392.
Package textcomp Info: Setting qhvc sub-encoding to TS1/0 on input line 393.
Package textcomp Info: Setting futs sub-encoding to TS1/4 on input line 394.
Package textcomp Info: Setting futx sub-encoding to TS1/4 on input line 395.
Package textcomp Info: Setting futj sub-encoding to TS1/4 on input line 396.
Package textcomp Info: Setting hlh sub-encoding to TS1/3 on input line 397.
Package textcomp Info: Setting hls sub-encoding to TS1/3 on input line 398.
Package textcomp Info: Setting hlst sub-encoding to TS1/3 on input line 399.
Package textcomp Info: Setting hlct sub-encoding to TS1/5 on input line 400.
Package textcomp Info: Setting hlx sub-encoding to TS1/5 on input line 401.
Package textcomp Info: Setting hlce sub-encoding to TS1/5 on input line 402.
Package textcomp Info: Setting hlcn sub-encoding to TS1/5 on input line 403.
Package textcomp Info: Setting hlcw sub-encoding to TS1/5 on input line 404.
Package textcomp Info: Setting hlcf sub-encoding to TS1/5 on input line 405.
Package textcomp Info: Setting pplx sub-encoding to TS1/3 on input line 406.
Package textcomp Info: Setting pplj sub-encoding to TS1/3 on input line 407.
Package textcomp Info: Setting ptmx sub-encoding to TS1/4 on input line 408.
Package textcomp Info: Setting ptmj sub-encoding to TS1/4 on input line 409.
)
\c@mv@ss=\count87
\c@mv@ssbold=\count88

("C:\Program Files\MiKTeX 2.9\tex\latex\inconsolata\zi4.sty"
Package: zi4 2019/05/17 v1.12

`inconsolata-zi4' v1.12, 2019/05/17 Text macros for Inconsolata (msharpe)
("C:\Program Files\MiKTeX 2.9\tex\latex\xkeyval\xkeyval.sty"
Package: xkeyval 2014/12/03 v2.7a package option processing (HA)

("C:\Program Files\MiKTeX 2.9\tex\generic\xkeyval\xkeyval.tex"
("C:\Program Files\MiKTeX 2.9\tex\generic\xkeyval\xkvutils.tex"
\XKV@toks=\toks16
\XKV@tempa@toks=\toks17

("C:\Program Files\MiKTeX 2.9\tex\generic\xkeyval\keyval.tex"))
\XKV@depth=\count89
File: xkeyval.tex 2014/12/03 v2.7a key=value parser (HA)
))
\zifour@ocount=\count90
)
("C:\Program Files\MiKTeX 2.9\tex\latex\amsfonts\amssymb.sty"
Package: amssymb 2013/01/14 v3.01 AMS font symbols

("C:\Program Files\MiKTeX 2.9\tex\latex\amsfonts\amsfonts.sty"
Package: amsfonts 2013/01/14 v3.01 Basic AMSFonts support
\@emptytoks=\toks18
\symAMSa=\mathgroup4
\symAMSb=\mathgroup5
LaTeX Font Info:    Overwriting math alphabet `\mathfrak' in version `bold'
(Font)                  U/euf/m/n --> U/euf/b/n on input line 106.
))
\dg@wordmark=\box26
   defining Unicode char U+2007 (decimal 8199)

("C:\Program Files\MiKTeX 2.9\tex\generic\babel\babel.sty"
Package: babel 2016/04/23 3.9r The Babel package

*************************************
* Local config file bblopts.cfg used
*
("C:\Program Files\MiKTeX 2.9\tex\latex\arabi\bblopts.cfg"
File: bblopts.cfg 2005/09/08 v0.1 add Arabic and Farsi to "declared" options of
 babel
)
("C:\Program Files\MiKTeX 2.9\tex\latex\babel-english\english.ldf"
Language: english 2012/08/20 v3.3p English support from the babel system

("C:\Program Files\MiKTeX 2.9\tex\generic\babel\babel.def"
File: babel.def 2016/04/23 3.9r Babel common definitions
\babel@savecnt=\count91
\U@D=\dimen104
)
\l@canadian = a dialect from \language\l@american 
\l@australian = a dialect from \language\l@british 
\l@newzealand = a dialect from \language\l@british 
)
("C:\Program Files\MiKTeX 2.9\tex\latex\babel-english\english.ldf"
Language: english 2012/08/20 v3.3p English support from the babel system
))

Package Babel Warning: The package option `english' should not be used
(Babel)                with a more specific one (like `USenglish') on input lin
e 1709.

("C:\Program Files\MiKTeX 2.9\tex\latex\ms\ragged2e.sty"
Package: ragged2e 2009/05/21 v2.1 ragged2e Package (MS)

("C:\Program Files\MiKTeX 2.9\tex\latex\ms\everysel.sty"
Package: everysel 2011/10/28 v1.2 EverySelectfont Package (MS)
)
\CenteringLeftskip=\skip43
\RaggedLeftLeftskip=\skip44
\RaggedRightLeftskip=\skip45
\CenteringRightskip=\skip46
\RaggedLeftRightskip=\skip47
\RaggedRightRightskip=\skip48
\CenteringParfillskip=\skip49
\RaggedLeftParfillskip=\skip50
\RaggedRightParfillskip=\skip51
\JustifyingParfillskip=\skip52
\CenteringParindent=\skip53
\RaggedLeftParindent=\skip54
\RaggedRightParindent=\skip55
\JustifyingParindent=\skip56
)
("C:\Program Files\MiKTeX 2.9\tex\latex\footmisc\footmisc.sty"
Package: footmisc 2011/06/06 v5.5b a miscellany of footnote facilities
\FN@temptoken=\toks19
\footnotemargin=\dimen105
\c@pp@next@reset=\count92
Package footmisc Info: Declaring symbol style bringhurst on input line 855.
Package footmisc Info: Declaring symbol style chicago on input line 863.
Package footmisc Info: Declaring symbol style wiley on input line 872.
Package footmisc Info: Declaring symbol style lamport-robust on input line 883.

Package footmisc Info: Declaring symbol style lamport* on input line 903.
Package footmisc Info: Declaring symbol style lamport*-robust on input line 924
.
)
("C:\Program Files\MiKTeX 2.9\tex\latex\amsmath\amsmath.sty"
Package: amsmath 2016/06/28 v2.15d AMS math features
\@mathmargin=\skip57

For additional information on amsmath, use the `?' option.
("C:\Program Files\MiKTeX 2.9\tex\latex\amsmath\amstext.sty"
Package: amstext 2000/06/29 v2.01 AMS text

("C:\Program Files\MiKTeX 2.9\tex\latex\amsmath\amsgen.sty"
File: amsgen.sty 1999/11/30 v2.0 generic functions
\@emptytoks=\toks20
\ex@=\dimen106
))
("C:\Program Files\MiKTeX 2.9\tex\latex\amsmath\amsbsy.sty"
Package: amsbsy 1999/11/29 v1.2d Bold Symbols
\pmbraise@=\dimen107
)
("C:\Program Files\MiKTeX 2.9\tex\latex\amsmath\amsopn.sty"
Package: amsopn 2016/03/08 v2.02 operator names
)
\inf@bad=\count93
LaTeX Info: Redefining \frac on input line 199.
\uproot@=\count94
\leftroot@=\count95
LaTeX Info: Redefining \overline on input line 297.
\classnum@=\count96
\DOTSCASE@=\count97
LaTeX Info: Redefining \ldots on input line 394.
LaTeX Info: Redefining \dots on input line 397.
LaTeX Info: Redefining \cdots on input line 518.
\Mathstrutbox@=\box27
\strutbox@=\box28
\big@size=\dimen108
LaTeX Font Info:    Redeclaring font encoding OML on input line 634.
LaTeX Font Info:    Redeclaring font encoding OMS on input line 635.
\macc@depth=\count98
\c@MaxMatrixCols=\count99
\dotsspace@=\muskip10
\c@parentequation=\count100
\dspbrk@lvl=\count101
\tag@help=\toks21
\row@=\count102
\column@=\count103
\maxfields@=\count104
\andhelp@=\toks22
\eqnshift@=\dimen109
\alignsep@=\dimen110
\tagshift@=\dimen111
\tagwidth@=\dimen112
\totwidth@=\dimen113
\lineht@=\dimen114
\@envbody=\toks23
\multlinegap=\skip58
\multlinetaggap=\skip59
\mathdisplay@stack=\toks24
LaTeX Info: Redefining \[ on input line 2739.
LaTeX Info: Redefining \] on input line 2740.
)
("C:\Program Files\MiKTeX 2.9\tex\latex\amscls\amsthm.sty"
Package: amsthm 2015/03/04 v2.20.2
\thm@style=\toks25
\thm@bodyfont=\toks26
\thm@headfont=\toks27
\thm@notefont=\toks28
\thm@headpunct=\toks29
\thm@preskip=\skip60
\thm@postskip=\skip61
\thm@headsep=\skip62
\dth@everypar=\toks30
)
("C:\Program Files\MiKTeX 2.9\tex\latex\graphics\graphicx.sty"
Package: graphicx 2014/10/28 v1.0g Enhanced LaTeX Graphics (DPC,SPQR)

("C:\Program Files\MiKTeX 2.9\tex\latex\graphics\graphics.sty"
Package: graphics 2016/07/10 v1.0t Standard LaTeX Graphics (DPC,SPQR)

("C:\Program Files\MiKTeX 2.9\tex\latex\graphics\trig.sty"
Package: trig 2016/01/03 v1.10 sin cos tan (DPC)
)
("C:\Program Files\MiKTeX 2.9\tex\latex\graphics-cfg\graphics.cfg"
File: graphics.cfg 2016/06/04 v1.11 sample graphics configuration
)
Package graphics Info: Driver file: pdftex.def on input line 99.

("C:\Program Files\MiKTeX 2.9\tex\latex\graphics-def\pdftex.def"
File: pdftex.def 2016/07/10 v0.06j Graphics/color for pdfTeX

("C:\Program Files\MiKTeX 2.9\tex\generic\oberdiek\infwarerr.sty"
Package: infwarerr 2016/05/16 v1.4 Providing info/warning/error messages (HO)
)
("C:\Program Files\MiKTeX 2.9\tex\generic\oberdiek\ltxcmds.sty"
Package: ltxcmds 2016/05/16 v1.23 LaTeX kernel commands for general use (HO)
)
\Gread@gobject=\count105
))
\Gin@req@height=\dimen115
\Gin@req@width=\dimen116
)
("C:\Program Files\MiKTeX 2.9\tex\latex\tools\array.sty"
Package: array 2014/10/28 v2.4c Tabular extension package (FMi)
\col@sep=\dimen117
\extrarowheight=\dimen118
\NC@list=\toks31
\extratabsurround=\skip63
\backup@length=\skip64
)
("C:\Program Files\MiKTeX 2.9\tex\latex\multirow\multirow.sty"
Package: multirow 2016/10/11 v2.1 Span multiple rows of a table
\multirow@colwidth=\skip65
\multirow@cnta=\count106
\multirow@cntb=\count107
\multirow@dima=\skip66
\bigstrutjot=\dimen119
)
("C:\Program Files\MiKTeX 2.9\tex\latex\tools\tabularx.sty"
Package: tabularx 2016/02/03 v2.11 `tabularx' package (DPC)
\TX@col@width=\dimen120
\TX@old@table=\dimen121
\TX@old@col=\dimen122
\TX@target=\dimen123
\TX@delta=\dimen124
\TX@cols=\count108
\TX@ftn=\toks32
)
("C:\Program Files\MiKTeX 2.9\tex\latex\multirow\bigstrut.sty"
Package: bigstrut 2016/10/11 v2.1 Provide larger struts in tabulars
)
("C:\Program Files\MiKTeX 2.9\tex\latex\supertabular\supertabular.sty"
Package: supertabular 2020/02/02 v4.1g the supertabular environment
\c@tracingst=\count109
\ST@wd=\dimen125
\ST@rightskip=\skip67
\ST@leftskip=\skip68
\ST@parfillskip=\skip69
\ST@pageleft=\dimen126
\ST@headht=\dimen127
\ST@tailht=\dimen128
\ST@pagesofar=\dimen129
\ST@pboxht=\dimen130
\ST@lineht=\dimen131
\ST@prevht=\dimen132
\ST@toadd=\dimen133
\ST@dimen=\dimen134
\ST@pbox=\box29
)
("C:\Program Files\MiKTeX 2.9\tex\latex\booktabs\booktabs.sty"
Package: booktabs 2005/04/14 v1.61803 publication quality tables
\heavyrulewidth=\dimen135
\lightrulewidth=\dimen136
\cmidrulewidth=\dimen137
\belowrulesep=\dimen138
\belowbottomsep=\dimen139
\aboverulesep=\dimen140
\abovetopsep=\dimen141
\cmidrulesep=\dimen142
\cmidrulekern=\dimen143
\defaultaddspace=\dimen144
\@cmidla=\count110
\@cmidlb=\count111
\@aboverulesep=\dimen145
\@belowrulesep=\dimen146
\@thisruleclass=\count112
\@lastruleclass=\count113
\@thisrulewidth=\dimen147
)
("C:\Program Files\MiKTeX 2.9\tex\latex\tools\multicol.sty"
Package: multicol 2016/04/07 v1.8p multicolumn formatting (FMi)
\c@tracingmulticols=\count114
\mult@box=\box30
\multicol@leftmargin=\dimen148
\c@unbalance=\count115
\c@collectmore=\count116
\doublecol@number=\count117
\multicoltolerance=\count118
\multicolpretolerance=\count119
\full@width=\dimen149
\page@free=\dimen150
\premulticols=\dimen151
\postmulticols=\dimen152
\multicolsep=\skip70
\multicolbaselineskip=\skip71
\partial@page=\box31
\last@line=\box32
\maxbalancingoverflow=\dimen153
\mult@rightbox=\box33
\mult@grightbox=\box34
\mult@gfirstbox=\box35
\mult@firstbox=\box36
\@tempa=\box37
\@tempa=\box38
\@tempa=\box39
\@tempa=\box40
\@tempa=\box41
\@tempa=\box42
\@tempa=\box43
\@tempa=\box44
\@tempa=\box45
\@tempa=\box46
\@tempa=\box47
\@tempa=\box48
\@tempa=\box49
\@tempa=\box50
\@tempa=\box51
\@tempa=\box52
\@tempa=\box53
\c@columnbadness=\count120
\c@finalcolumnbadness=\count121
\last@try=\dimen154
\multicolovershoot=\dimen155
\multicolundershoot=\dimen156
\mult@nat@firstbox=\box54
\colbreak@box=\box55
\mc@col@check@num=\count122
)
("C:\Program Files\MiKTeX 2.9\tex\latex\caption\caption.sty"
Package: caption 2016/02/21 v3.3-144 Customizing captions (AR)

("C:\Program Files\MiKTeX 2.9\tex\latex\caption\caption3.sty"
Package: caption3 2016/05/22 v1.7-166 caption3 kernel (AR)
Package caption3 Info: TeX engine: e-TeX on input line 67.
\captionmargin=\dimen157
\captionmargin@=\dimen158
\captionwidth=\dimen159
\caption@tempdima=\dimen160
\caption@indent=\dimen161
\caption@parindent=\dimen162
\caption@hangindent=\dimen163
)
\c@ContinuedFloat=\count123
Package caption Info: supertabular package is loaded.
)
("C:\Program Files\MiKTeX 2.9\tex\latex\sidecap\sidecap.sty"
Package: sidecap 2003/06/06 v1.6f SideCap Package (RN/HjG)

("C:\Program Files\MiKTeX 2.9\tex\latex\base\ifthen.sty"
Package: ifthen 2014/09/29 v1.1c Standard LaTeX ifthen package (DPC)
)
\SC@BOXWD=\dimen164
\SC@CAPWD=\dimen165
\SC@tempdima=\dimen166
\SC@tempdimb=\dimen167
\c@SC@C=\count124
\SC@BOX=\box56
)
("C:\Program Files\MiKTeX 2.9\tex\latex\graphics\rotating.sty"
Package: rotating 2016/05/22 v2.16c rotated objects in LaTeX
\c@r@tfl@t=\count125
\rotFPtop=\skip72
\rotFPbot=\skip73
\rot@float@box=\box57
\rot@mess@toks=\toks33
)
("C:\Program Files\MiKTeX 2.9\tex\latex\base\makeidx.sty"
Package: makeidx 2014/09/29 v1.0m Standard LaTeX package
)
\@indexfile=\write3
\openout3 = `SM_invdesign_entanglement.idx'.


Writing index file SM_invdesign_entanglement.idx
("C:\Program Files\MiKTeX 2.9\tex\latex\url\url.sty"
\Urlmuskip=\muskip11
Package: url 2013/09/16  ver 3.4  Verb mode for urls, etc.
)
("C:\Program Files\MiKTeX 2.9\tex\latex\hyperref\hyperref.sty"
Package: hyperref 2016/06/24 v6.83q Hypertext links for LaTeX

(C:\Users\afernan\AppData\Roaming\MiKTeX\2.9\tex\latex\hobsub\hobsub-hyperref.s
ty
Package: hobsub-hyperref 2019-11-14
hobsub not currently supported, see hobsub.dtx to extract original code
 ("C:\Program Files\MiKTeX 2.9\tex\generic\oberdiek\ifvtex.sty"
Package: ifvtex 2016/05/16 v1.6 Detect VTeX and its facilities (HO)
Package ifvtex Info: VTeX not detected.
)
("C:\Program Files\MiKTeX 2.9\tex\generic\oberdiek\pdftexcmds.sty"
Package: pdftexcmds 2016/05/21 v0.22 Utility functions of pdfTeX for LuaTeX (HO
)

("C:\Program Files\MiKTeX 2.9\tex\generic\oberdiek\ifluatex.sty"
Package: ifluatex 2016/05/16 v1.4 Provides the ifluatex switch (HO)
Package ifluatex Info: LuaTeX not detected.
)
("C:\Program Files\MiKTeX 2.9\tex\generic\oberdiek\ifpdf.sty"
Package: ifpdf 2016/05/14 v3.1 Provides the ifpdf switch
)
Package pdftexcmds Info: LuaTeX not detected.
Package pdftexcmds Info: \pdf@primitive is available.
Package pdftexcmds Info: \pdf@ifprimitive is available.
Package pdftexcmds Info: \pdfdraftmode found.
)
("C:\Program Files\MiKTeX 2.9\tex\generic\oberdiek\kvsetkeys.sty"
Package: kvsetkeys 2016/05/16 v1.17 Key value parser (HO)

("C:\Program Files\MiKTeX 2.9\tex\generic\oberdiek\etexcmds.sty"
Package: etexcmds 2016/05/16 v1.6 Avoid name clashes with e-TeX commands (HO)
Package etexcmds Info: Could not find \expanded.
(etexcmds)             That can mean that you are not using pdfTeX 1.50 or
(etexcmds)             that some package has redefined \expanded.
(etexcmds)             In the latter case, load this package earlier.
))
("C:\Program Files\MiKTeX 2.9\tex\generic\oberdiek\kvdefinekeys.sty"
Package: kvdefinekeys 2016/05/16 v1.4 Define keys (HO)
)
("C:\Program Files\MiKTeX 2.9\tex\generic\oberdiek\pdfescape.sty"
Package: pdfescape 2016/05/16 v1.14 Implements pdfTeX's escape features (HO)
)
("C:\Program Files\MiKTeX 2.9\tex\latex\oberdiek\hycolor.sty"
Package: hycolor 2016/05/16 v1.8 Color options for hyperref/bookmark (HO)

("C:\Program Files\MiKTeX 2.9\tex\latex\oberdiek\xcolor-patch.sty"
Package: xcolor-patch 2016/05/16 xcolor patch

("C:\Program Files\MiKTeX 2.9\tex\latex\oberdiek\hopatch.sty"
Package: hopatch 2016/05/16 v1.3 Wrapper for package hooks (HO)
)))
("C:\Program Files\MiKTeX 2.9\tex\latex\oberdiek\letltxmacro.sty"
Package: letltxmacro 2016/05/16 v1.5 Let assignment for LaTeX macros (HO)
))
("C:\Program Files\MiKTeX 2.9\tex\latex\oberdiek\auxhook.sty"
Package: auxhook 2016/05/16 v1.4 Hooks for auxiliary files (HO)
)
! Missing = inserted for \ifnum.
<to be read again> 
                   -
l.106 }{}
         
? 
("C:\Program Files\MiKTeX 2.9\tex\generic\ifxetex\ifxetex.sty"
Package: ifxetex 2010/09/12 v0.6 Provides ifxetex conditional
)
("C:\Program Files\MiKTeX 2.9\tex\latex\oberdiek\kvoptions.sty"
Package: kvoptions 2016/05/16 v3.12 Key value format for package options (HO)
)
\@linkdim=\dimen168
\Hy@linkcounter=\count126
\Hy@pagecounter=\count127

("C:\Program Files\MiKTeX 2.9\tex\latex\hyperref\pd1enc.def"
File: pd1enc.def 2016/06/24 v6.83q Hyperref: PDFDocEncoding definition (HO)
Now handling font encoding PD1 ...
... no UTF-8 mapping file for font encoding PD1
)
("C:\Program Files\MiKTeX 2.9\tex\generic\oberdiek\intcalc.sty"
Package: intcalc 2016/05/16 v1.2 Expandable calculations with integers (HO)
)
\Hy@SavedSpaceFactor=\count128

("C:\Program Files\MiKTeX 2.9\tex\latex\00miktex\hyperref.cfg"
File: hyperref.cfg 2002/06/06 v1.2 hyperref configuration of TeXLive
)
Package hyperref Info: Option `breaklinks' set `true' on input line 4362.
Package hyperref Info: Option `linktocpage' set `true' on input line 4362.
Package hyperref Info: Option `bookmarksnumbered' set `true' on input line 4362
.
Package hyperref Info: Hyper figures OFF on input line 4486.
Package hyperref Info: Link nesting OFF on input line 4491.
Package hyperref Info: Hyper index ON on input line 4494.
Package hyperref Info: Plain pages OFF on input line 4501.
Package hyperref Info: Backreferencing OFF on input line 4506.
Package hyperref Info: Implicit mode ON; LaTeX internals redefined.
Package hyperref Info: Bookmarks ON on input line 4735.
\c@Hy@tempcnt=\count129
LaTeX Info: Redefining \url on input line 5088.
\XeTeXLinkMargin=\dimen169

("C:\Program Files\MiKTeX 2.9\tex\generic\oberdiek\bitset.sty"
Package: bitset 2016/05/16 v1.2 Handle bit-vector datatype (HO)

("C:\Program Files\MiKTeX 2.9\tex\generic\oberdiek\bigintcalc.sty"
Package: bigintcalc 2016/05/16 v1.4 Expandable calculations on big integers (HO
)
))
\Fld@menulength=\count130
\Field@Width=\dimen170
\Fld@charsize=\dimen171
Package hyperref Info: Hyper figures OFF on input line 6342.
Package hyperref Info: Link nesting OFF on input line 6347.
Package hyperref Info: Hyper index ON on input line 6350.
Package hyperref Info: backreferencing OFF on input line 6357.
Package hyperref Info: Link coloring OFF on input line 6362.
Package hyperref Info: Link coloring with OCG OFF on input line 6367.
Package hyperref Info: PDF/A mode OFF on input line 6372.
LaTeX Info: Redefining \ref on input line 6412.
LaTeX Info: Redefining \pageref on input line 6416.

("C:\Program Files\MiKTeX 2.9\tex\generic\oberdiek\atbegshi.sty"
Package: atbegshi 2016/06/09 v1.18 At begin shipout hook (HO)
)
\Hy@abspage=\count131
\c@Item=\count132
\c@Hfootnote=\count133
)

Package hyperref Message: Driver (autodetected): hpdftex.

("C:\Program Files\MiKTeX 2.9\tex\latex\hyperref\hpdftex.def"
File: hpdftex.def 2016/06/24 v6.83q Hyperref driver for pdfTeX

("C:\Program Files\MiKTeX 2.9\tex\latex\oberdiek\atveryend.sty"
Package: atveryend 2016/05/16 v1.9 Hooks at the very end of document (HO)
Package atveryend Info: \enddocument detected (standard20110627).
)
\Fld@listcount=\count134
\c@bookmark@seq@number=\count135

("C:\Program Files\MiKTeX 2.9\tex\latex\oberdiek\rerunfilecheck.sty"
Package: rerunfilecheck 2016/05/16 v1.8 Rerun checks for auxiliary files (HO)

("C:\Program Files\MiKTeX 2.9\tex\generic\oberdiek\uniquecounter.sty"
Package: uniquecounter 2016/05/16 v1.3 Provide unlimited unique counter (HO)
)
Package uniquecounter Info: New unique counter `rerunfilecheck' on input line 2
82.
)
\Hy@SectionHShift=\skip74
)
("C:\Program Files\MiKTeX 2.9\tex\latex\doi\doi.sty"
Package: doi 2018/09/09 handle doi numbers
)
("C:\Program Files\MiKTeX 2.9\tex\latex\ncctools\manyfoot.sty"
Package: manyfoot 2019/08/03 v1.11 Many Footnote Levels Package (NCC)

("C:\Program Files\MiKTeX 2.9\tex\latex\ncctools\nccfoots.sty"
Package: nccfoots 2005/02/03 v1.2 NCC Footnotes Package (NCC)
)
\MFL@columnwidth=\dimen172
\footglue=\skip75
)
("C:\Program Files\MiKTeX 2.9\tex\latex\preprint\authblk.sty"
Package: authblk 2001/02/27 1.3 (PWD)
\affilsep=\skip76
\@affilsep=\skip77
\c@Maxaffil=\count136
\c@authors=\count137
\c@affil=\count138
)
\footinsnote=\insert199
\footinsauthor=\insert198

("C:\Program Files\MiKTeX 2.9\tex\latex\lastpage\lastpage.sty"
Package: lastpage 2015/03/29 v1.2m Refers to last page's name (HMM; JPG)
)
("C:\Program Files\MiKTeX 2.9\tex\latex\environ\environ.sty"
Package: environ 2014/05/04 v0.3 A new way to define environments

("C:\Program Files\MiKTeX 2.9\tex\latex\trimspaces\trimspaces.sty"
Package: trimspaces 2009/09/17 v1.1 Trim spaces around a token list
)))
("C:\Program Files\MiKTeX 2.9\tex\latex\lineno\lineno.sty"
Package: lineno 2005/11/02 line numbers on paragraphs v4.41
\linenopenalty=\count139
\output=\toks34
\linenoprevgraf=\count140
\linenumbersep=\dimen173
\linenumberwidth=\dimen174
\c@linenumber=\count141
\c@pagewiselinenumber=\count142
\c@LN@truepage=\count143
\c@internallinenumber=\count144
\c@internallinenumbers=\count145
\quotelinenumbersep=\dimen175
\bframerule=\dimen176
\bframesep=\dimen177
\bframebox=\box58
LaTeX Info: Redefining \\ on input line 3056.
)
("C:\Program Files\MiKTeX 2.9\tex\latex\lm\lmodern.sty"
Package: lmodern 2009/10/30 v1.6 Latin Modern Fonts
LaTeX Font Info:    Overwriting symbol font `operators' in version `normal'
(Font)                  OT1/cmr/m/n --> OT1/lmr/m/n on input line 22.
LaTeX Font Info:    Overwriting symbol font `letters' in version `normal'
(Font)                  OML/cmm/m/it --> OML/lmm/m/it on input line 23.
LaTeX Font Info:    Overwriting symbol font `symbols' in version `normal'
(Font)                  OMS/cmsy/m/n --> OMS/lmsy/m/n on input line 24.
LaTeX Font Info:    Overwriting symbol font `largesymbols' in version `normal'
(Font)                  OMX/cmex/m/n --> OMX/lmex/m/n on input line 25.
LaTeX Font Info:    Overwriting symbol font `operators' in version `bold'
(Font)                  OT1/cmr/bx/n --> OT1/lmr/bx/n on input line 26.
LaTeX Font Info:    Overwriting symbol font `letters' in version `bold'
(Font)                  OML/cmm/b/it --> OML/lmm/b/it on input line 27.
LaTeX Font Info:    Overwriting symbol font `symbols' in version `bold'
(Font)                  OMS/cmsy/b/n --> OMS/lmsy/b/n on input line 28.
LaTeX Font Info:    Overwriting symbol font `largesymbols' in version `bold'
(Font)                  OMX/cmex/m/n --> OMX/lmex/m/n on input line 29.
LaTeX Font Info:    Overwriting math alphabet `\mathbf' in version `normal'
(Font)                  OT1/cmr/bx/n --> OT1/lmr/bx/n on input line 31.
LaTeX Font Info:    Overwriting math alphabet `\mathsf' in version `normal'
(Font)                  OT1/cmss/m/n --> OT1/lmss/m/n on input line 32.
LaTeX Font Info:    Overwriting math alphabet `\mathit' in version `normal'
(Font)                  OT1/cmr/m/it --> OT1/lmr/m/it on input line 33.
LaTeX Font Info:    Overwriting math alphabet `\mathtt' in version `normal'
(Font)                  OT1/cmtt/m/n --> OT1/lmtt/m/n on input line 34.
LaTeX Font Info:    Overwriting math alphabet `\mathbf' in version `bold'
(Font)                  OT1/cmr/bx/n --> OT1/lmr/bx/n on input line 35.
LaTeX Font Info:    Overwriting math alphabet `\mathsf' in version `bold'
(Font)                  OT1/cmss/bx/n --> OT1/lmss/bx/n on input line 36.
LaTeX Font Info:    Overwriting math alphabet `\mathit' in version `bold'
(Font)                  OT1/cmr/bx/it --> OT1/lmr/bx/it on input line 37.
LaTeX Font Info:    Overwriting math alphabet `\mathtt' in version `bold'
(Font)                  OT1/cmtt/m/n --> OT1/lmtt/m/n on input line 38.
)
("C:\Program Files\MiKTeX 2.9\tex\latex\physics\physics.sty"
Package: physics 

("C:\Program Files\MiKTeX 2.9\tex\latex\l3packages\xparse\xparse.sty"
("C:\Program Files\MiKTeX 2.9\tex\latex\l3kernel\expl3.sty"
Package: expl3 2017/03/11 v6988 L3 programming layer (loader) 

("C:\Program Files\MiKTeX 2.9\tex\latex\l3kernel\expl3-code.tex"
Package: expl3 2017/03/11 v6988 L3 programming layer (code)
L3 Module: l3bootstrap 2016/12/28 v6805 L3 Bootstrap code
L3 Module: l3names 2017/02/19 v6962 L3 Namespace for primitives
L3 Module: l3basics 2017/02/14 v6929 L3 Basic definitions
L3 Module: l3expan 2017/02/20 v6967 L3 Argument expansion
L3 Module: l3tl 2017/02/20 v6967 L3 Token lists
L3 Module: l3str 2017/02/20 v6967 L3 Strings
L3 Module: l3seq 2017/02/20 v6967 L3 Sequences and stacks
L3 Module: l3int 2017/02/18 v6949 L3 Integers
\c_max_int=\count146
\l_tmpa_int=\count147
\l_tmpb_int=\count148
\g_tmpa_int=\count149
\g_tmpb_int=\count150
L3 Module: l3flag 2017/02/20 v6969 L3 Flags
L3 Module: l3quark 2017/02/17 v6947 L3 Quarks
L3 Module: l3prg 2017/02/12 v6906 L3 Control structures
\g__prg_map_int=\count151
L3 Module: l3clist 2017/02/20 v6967 L3 Comma separated lists
L3 Module: l3token 2017/02/20 v6967 L3 Experimental token manipulation
L3 Module: l3prop 2017/02/12 v6906 L3 Property lists
L3 Module: l3msg 2017/02/20 v6966 L3 Messages
L3 Module: l3file 2017/02/20 v6964 L3 File and I/O operations
\c_log_iow=\count152
\l_iow_line_count_int=\count153
\l__iow_line_target_int=\count154
\l__iow_one_indent_int=\count155
\l__iow_indent_int=\count156
L3 Module: l3skip 2017/02/20 v6968 L3 Dimensions and skips
\c_zero_dim=\dimen178
\c_max_dim=\dimen179
\l_tmpa_dim=\dimen180
\l_tmpb_dim=\dimen181
\g_tmpa_dim=\dimen182
\g_tmpb_dim=\dimen183
\c_zero_skip=\skip78
\c_max_skip=\skip79
\l_tmpa_skip=\skip80
\l_tmpb_skip=\skip81
\g_tmpa_skip=\skip82
\g_tmpb_skip=\skip83
\c_zero_muskip=\muskip12
\c_max_muskip=\muskip13
\l_tmpa_muskip=\muskip14
\l_tmpb_muskip=\muskip15
\g_tmpa_muskip=\muskip16
\g_tmpb_muskip=\muskip17
L3 Module: l3keys 2017/02/12 v6906 L3 Key-value interfaces
\l_keys_choice_int=\count157
L3 Module: l3fp 2017/03/11 v6987 L3 Floating points
\c__fp_leading_shift_int=\count158
\c__fp_middle_shift_int=\count159
\c__fp_trailing_shift_int=\count160
\c__fp_big_leading_shift_int=\count161
\c__fp_big_middle_shift_int=\count162
\c__fp_big_trailing_shift_int=\count163
\c__fp_Bigg_leading_shift_int=\count164
\c__fp_Bigg_middle_shift_int=\count165
\c__fp_Bigg_trailing_shift_int=\count166
\c__fp_rand_size_int=\count167
\c__fp_rand_four_int=\count168
\c__fp_rand_eight_int=\count169
L3 Module: l3sort 2017/02/20 v6967 L3 Sorting functions
\l__sort_length_int=\count170
\l__sort_min_int=\count171
\l__sort_top_int=\count172
\l__sort_max_int=\count173
\l__sort_true_max_int=\count174
\l__sort_block_int=\count175
\l__sort_begin_int=\count176
\l__sort_end_int=\count177
\l__sort_A_int=\count178
\l__sort_B_int=\count179
\l__sort_C_int=\count180
L3 Module: l3box 2017/02/17 v6943 L3 Experimental boxes
\c_empty_box=\box59
\l_tmpa_box=\box60
\l_tmpb_box=\box61
\g_tmpa_box=\box62
\g_tmpb_box=\box63
L3 Module: l3coffins 2017/02/12 v6906 L3 Coffin code layer
\l__coffin_internal_box=\box64
\l__coffin_internal_dim=\dimen184
\l__coffin_offset_x_dim=\dimen185
\l__coffin_offset_y_dim=\dimen186
\l__coffin_x_dim=\dimen187
\l__coffin_y_dim=\dimen188
\l__coffin_x_prime_dim=\dimen189
\l__coffin_y_prime_dim=\dimen190
\c_empty_coffin=\box65
\l__coffin_aligned_coffin=\box66
\l__coffin_aligned_internal_coffin=\box67
\l_tmpa_coffin=\box68
\l_tmpb_coffin=\box69
\l__coffin_display_coffin=\box70
\l__coffin_display_coord_coffin=\box71
\l__coffin_display_pole_coffin=\box72
\l__coffin_display_offset_dim=\dimen191
\l__coffin_display_x_dim=\dimen192
\l__coffin_display_y_dim=\dimen193
L3 Module: l3color 2016/12/28 v6805 L3 Experimental color support
L3 Module: l3sys 2017/02/22 v6976 L3 Experimental system/runtime functions
L3 Module: l3deprecation 2017/02/20 v6966 L3 Deprecation errors
L3 Module: l3candidates 2017/02/20 v6967 L3 Experimental additions to l3kernel
\l__box_top_dim=\dimen194
\l__box_bottom_dim=\dimen195
\l__box_left_dim=\dimen196
\l__box_right_dim=\dimen197
\l__box_top_new_dim=\dimen256
\l__box_bottom_new_dim=\dimen257
\l__box_left_new_dim=\dimen258
\l__box_right_new_dim=\dimen259
\l__box_internal_box=\box73
\l__coffin_bounding_shift_dim=\dimen260
\l__coffin_left_corner_dim=\dimen261
\l__coffin_right_corner_dim=\dimen262
\l__coffin_bottom_corner_dim=\dimen263
\l__coffin_top_corner_dim=\dimen264
\l__coffin_scaled_total_height_dim=\dimen265
\l__coffin_scaled_width_dim=\dimen266
L3 Module: l3luatex 2017/02/18 v6953 L3 Experimental LuaTeX-specific functions
)
("C:\Program Files\MiKTeX 2.9\tex\latex\l3kernel\l3pdfmode.def"
File: l3pdfmode.def 2017/02/18 v6953 L3 Experimental driver: PDF mode
\l__driver_color_stack_int=\count181
\l__driver_tmp_box=\box74
))
Package: xparse 2017/03/11 v6988 L3 Experimental document command parser
\l__xparse_current_arg_int=\count182
\g__xparse_grabber_int=\count183
\l__xparse_m_args_int=\count184
\l__xparse_mandatory_args_int=\count185
\l__xparse_v_nesting_int=\count186
)
.................................................
. LaTeX info: "xparse/define-command"
. 
. Defining command \vnabla with sig. '' on line 25.
.................................................
.................................................
. LaTeX info: "xparse/define-command"
. 
. Defining command \varE with sig. '' on line 29.
.................................................
.................................................
. LaTeX info: "xparse/define-command"
. 
. Defining command \ordersymbol with sig. '' on line 30.
.................................................
.................................................
. LaTeX info: "xparse/define-command"
. 
. Defining command \lparen with sig. '' on line 31.
.................................................
.................................................
. LaTeX info: "xparse/define-command"
. 
. Defining command \rparen with sig. '' on line 32.
.................................................
.................................................
. LaTeX info: "xparse/define-command"
. 
. Defining command \quantity with sig. '' on line 35.
.................................................
.................................................
. LaTeX info: "xparse/define-command"
. 
. Defining command \@quantity with sig. ' t\big t\Big t\bigg t\Bigg g o d()
. d|| ' on line 62.
.................................................
.................................................
. LaTeX info: "xparse/define-command"
. 
. Defining command \qty with sig. '' on line 63.
.................................................
.................................................
. LaTeX info: "xparse/define-command"
. 
. Defining command \pqty with sig. ' l m ' on line 64.
.................................................
.................................................
. LaTeX info: "xparse/define-command"
. 
. Defining command \bqty with sig. ' l m ' on line 65.
.................................................
.................................................
. LaTeX info: "xparse/define-command"
. 
. Defining command \Bqty with sig. ' l m ' on line 66.
.................................................
.................................................
. LaTeX info: "xparse/define-command"
. 
. Defining command \vqty with sig. ' l m ' on line 67.
.................................................
.................................................
. LaTeX info: "xparse/define-command"
. 
. Defining command \pmqty with sig. 'm' on line 70.
.................................................
.................................................
. LaTeX info: "xparse/define-command"
. 
. Defining command \Pmqty with sig. 'm' on line 71.
.................................................
.................................................
. LaTeX info: "xparse/define-command"
. 
. Defining command \bmqty with sig. 'm' on line 72.
.................................................
.................................................
. LaTeX info: "xparse/define-command"
. 
. Defining command \vmqty with sig. 'm' on line 73.
.................................................
.................................................
. LaTeX info: "xparse/define-command"
. 
. Defining command \matrixquantity with sig. '' on line 74.
.................................................
.................................................
. LaTeX info: "xparse/define-command"
. 
. Defining command \@matrixquantity with sig. ' s g o d() d|| ' on line 100.
.................................................
.................................................
. LaTeX info: "xparse/define-command"
. 
. Defining command \mqty with sig. '' on line 101.
.................................................
.................................................
. LaTeX info: "xparse/define-command"
. 
. Defining command \matrixdeterminant with sig. 'm' on line 102.
.................................................
.................................................
. LaTeX info: "xparse/define-command"
. 
. Defining command \mdet with sig. '' on line 103.
.................................................
.................................................
. LaTeX info: "xparse/define-command"
. 
. Defining command \spmqty with sig. 'm' on line 105.
.................................................
.................................................
. LaTeX info: "xparse/define-command"
. 
. Defining command \sPmqty with sig. 'm' on line 106.
.................................................
.................................................
. LaTeX info: "xparse/define-command"
. 
. Defining command \sbmqty with sig. 'm' on line 107.
.................................................
.................................................
. LaTeX info: "xparse/define-command"
. 
. Defining command \svmqty with sig. 'm' on line 108.
.................................................
.................................................
. LaTeX info: "xparse/define-command"
. 
. Defining command \smallmatrixquantity with sig. ' s g o d() d|| ' on line
. 133.
.................................................
.................................................
. LaTeX info: "xparse/define-command"
. 
. Defining command \smqty with sig. '' on line 134.
.................................................
.................................................
. LaTeX info: "xparse/define-command"
. 
. Defining command \smallmatrixdeterminant with sig. 'm' on line 135.
.................................................
.................................................
. LaTeX info: "xparse/define-command"
. 
. Defining command \smdet with sig. '' on line 136.
.................................................
.................................................
. LaTeX info: "xparse/define-command"
. 
. Defining command \argopen with sig. 's' on line 138.
.................................................
.................................................
. LaTeX info: "xparse/define-command"
. 
. Defining command \argclose with sig. 's' on line 139.
.................................................
.................................................
. LaTeX info: "xparse/define-command"
. 
. Defining command \braces with sig. '' on line 141.
.................................................
.................................................
. LaTeX info: "xparse/define-command"
. 
. Defining command \@braces with sig. ' s t\big t\Big t\bigg t\Bigg m m m ' on
. line 156.
.................................................
.................................................
. LaTeX info: "xparse/define-command"
. 
. Defining command \fbraces with sig. ' s t\big t\Big t\bigg t\Bigg m m m m '
. on line 174.
.................................................
.................................................
. LaTeX info: "xparse/define-command"
. 
. Defining command \absolutevalue with sig. ' l m ' on line 176.
.................................................
.................................................
. LaTeX info: "xparse/define-command"
. 
. Defining command \abs with sig. '' on line 177.
.................................................
.................................................
. LaTeX info: "xparse/define-command"
. 
. Defining command \norm with sig. ' l m ' on line 178.
.................................................
.................................................
. LaTeX info: "xparse/define-command"
. 
. Defining command \order with sig. ' l m ' on line 179.
.................................................
.................................................
. LaTeX info: "xparse/define-command"
. 
. Defining command \evaluated with sig. ' s g d[| d(| ' on line 194.
.................................................
.................................................
. LaTeX info: "xparse/define-command"
. 
. Defining command \eval with sig. '' on line 195.
.................................................
.................................................
. LaTeX info: "xparse/define-command"
. 
. Defining command \poissonbracket with sig. ' l m m ' on line 197.
.................................................
.................................................
. LaTeX info: "xparse/define-command"
. 
. Defining command \pb with sig. '' on line 198.
.................................................
.................................................
. LaTeX info: "xparse/define-command"
. 
. Defining command \commutator with sig. ' l m m ' on line 201.
.................................................
.................................................
. LaTeX info: "xparse/define-command"
. 
. Defining command \comm with sig. '' on line 202.
.................................................
.................................................
. LaTeX info: "xparse/define-command"
. 
. Defining command \anticommutator with sig. ' l m m ' on line 203.
.................................................
.................................................
. LaTeX info: "xparse/define-command"
. 
. Defining command \acommutator with sig. '' on line 204.
.................................................
.................................................
. LaTeX info: "xparse/define-command"
. 
. Defining command \acomm with sig. '' on line 205.
.................................................
.................................................
. LaTeX info: "xparse/define-command"
. 
. Defining command \vectorbold with sig. ' s m ' on line 208.
.................................................
.................................................
. LaTeX info: "xparse/define-command"
. 
. Defining command \vb with sig. '' on line 209.
.................................................
.................................................
. LaTeX info: "xparse/define-command"
. 
. Defining command \vectorarrow with sig. ' s m ' on line 211.
.................................................
.................................................
. LaTeX info: "xparse/define-command"
. 
. Defining command \va with sig. '' on line 212.
.................................................
.................................................
. LaTeX info: "xparse/define-command"
. 
. Defining command \vectorunit with sig. ' s m ' on line 214.
.................................................
.................................................
. LaTeX info: "xparse/define-command"
. 
. Defining command \vu with sig. '' on line 215.
.................................................
.................................................
. LaTeX info: "xparse/define-command"
. 
. Defining command \dotproduct with sig. '' on line 217.
.................................................
.................................................
. LaTeX info: "xparse/define-command"
. 
. Defining command \vdot with sig. '' on line 218.
.................................................
.................................................
. LaTeX info: "xparse/define-command"
. 
. Defining command \crossproduct with sig. '' on line 220.
.................................................
.................................................
. LaTeX info: "xparse/define-command"
. 
. Defining command \cross with sig. '' on line 221.
.................................................
.................................................
. LaTeX info: "xparse/define-command"
. 
. Defining command \cp with sig. '' on line 222.
.................................................
.................................................
. LaTeX info: "xparse/define-command"
. 
. Defining command \gradient with sig. ' g o d() ' on line 232.
.................................................
.................................................
. LaTeX info: "xparse/define-command"
. 
. Defining command \grad with sig. '' on line 233.
.................................................
.................................................
. LaTeX info: "xparse/define-command"
. 
. Defining command \divergence with sig. ' g o d() ' on line 243.
.................................................
.................................................
. LaTeX info: "xparse/define-command"
. 
. Defining command \div with sig. '' on line 246.
.................................................
.................................................
. LaTeX info: "xparse/define-command"
. 
. Defining command \curl with sig. ' g o d() ' on line 256.
.................................................
.................................................
. LaTeX info: "xparse/define-command"
. 
. Defining command \laplacian with sig. ' g o d() ' on line 266.
.................................................
.................................................
. LaTeX info: "xparse/define-command"
. 
. Defining command \principalvalue with sig. 'g' on line 274.
.................................................
.................................................
. LaTeX info: "xparse/define-command"
. 
. Defining command \pv with sig. '' on line 275.
.................................................
.................................................
. LaTeX info: "xparse/define-command"
. 
. Defining command \PV with sig. 'g' on line 276.
.................................................
.................................................
. LaTeX info: "xparse/redefine-command"
. 
. Redefining command \Re with sig. 'g' on line 277.
.................................................
.................................................
. LaTeX info: "xparse/redefine-command"
. 
. Redefining command \Im with sig. 'g' on line 278.
.................................................
.................................................
. LaTeX info: "xparse/define-command"
. 
. Defining command \opbraces with sig. ' m g o d() ' on line 299.
.................................................
.................................................
. LaTeX info: "xparse/define-command"
. 
. Defining command \trigbraces with sig. ' m o d() ' on line 305.
.................................................
.................................................
. LaTeX info: "xparse/redefine-command"
. 
. Redefining command \sin with sig. '' on line 309.
.................................................
.................................................
. LaTeX info: "xparse/redefine-command"
. 
. Redefining command \cos with sig. '' on line 310.
.................................................
.................................................
. LaTeX info: "xparse/redefine-command"
. 
. Redefining command \tan with sig. '' on line 311.
.................................................
.................................................
. LaTeX info: "xparse/redefine-command"
. 
. Redefining command \csc with sig. '' on line 312.
.................................................
.................................................
. LaTeX info: "xparse/redefine-command"
. 
. Redefining command \sec with sig. '' on line 313.
.................................................
.................................................
. LaTeX info: "xparse/redefine-command"
. 
. Redefining command \cot with sig. '' on line 314.
.................................................
.................................................
. LaTeX info: "xparse/redefine-command"
. 
. Redefining command \arcsin with sig. '' on line 316.
.................................................
.................................................
. LaTeX info: "xparse/redefine-command"
. 
. Redefining command \arccos with sig. '' on line 317.
.................................................
.................................................
. LaTeX info: "xparse/redefine-command"
. 
. Redefining command \arctan with sig. '' on line 318.
.................................................
.................................................
. LaTeX info: "xparse/define-command"
. 
. Defining command \arccsc with sig. '' on line 320.
.................................................
.................................................
. LaTeX info: "xparse/define-command"
. 
. Defining command \arcsec with sig. '' on line 322.
.................................................
.................................................
. LaTeX info: "xparse/define-command"
. 
. Defining command \arccot with sig. '' on line 324.
.................................................
.................................................
. LaTeX info: "xparse/define-command"
. 
. Defining command \asin with sig. '' on line 327.
.................................................
.................................................
. LaTeX info: "xparse/define-command"
. 
. Defining command \acos with sig. '' on line 329.
.................................................
.................................................
. LaTeX info: "xparse/define-command"
. 
. Defining command \atan with sig. '' on line 331.
.................................................
.................................................
. LaTeX info: "xparse/define-command"
. 
. Defining command \acsc with sig. '' on line 333.
.................................................
.................................................
. LaTeX info: "xparse/define-command"
. 
. Defining command \asec with sig. '' on line 335.
.................................................
.................................................
. LaTeX info: "xparse/define-command"
. 
. Defining command \acot with sig. '' on line 337.
.................................................
.................................................
. LaTeX info: "xparse/redefine-command"
. 
. Redefining command \sinh with sig. '' on line 339.
.................................................
.................................................
. LaTeX info: "xparse/redefine-command"
. 
. Redefining command \cosh with sig. '' on line 340.
.................................................
.................................................
. LaTeX info: "xparse/redefine-command"
. 
. Redefining command \tanh with sig. '' on line 341.
.................................................
.................................................
. LaTeX info: "xparse/define-command"
. 
. Defining command \csch with sig. '' on line 343.
.................................................
.................................................
. LaTeX info: "xparse/define-command"
. 
. Defining command \sech with sig. '' on line 345.
.................................................
.................................................
. LaTeX info: "xparse/redefine-command"
. 
. Redefining command \coth with sig. '' on line 346.
.................................................
.................................................
. LaTeX info: "xparse/redefine-command"
. 
. Redefining command \exp with sig. '' on line 348.
.................................................
.................................................
. LaTeX info: "xparse/redefine-command"
. 
. Redefining command \log with sig. '' on line 349.
.................................................
.................................................
. LaTeX info: "xparse/redefine-command"
. 
. Redefining command \ln with sig. '' on line 350.
.................................................
.................................................
. LaTeX info: "xparse/redefine-command"
. 
. Redefining command \det with sig. '' on line 351.
.................................................
.................................................
. LaTeX info: "xparse/redefine-command"
. 
. Redefining command \Pr with sig. '' on line 352.
.................................................
.................................................
. LaTeX info: "xparse/define-command"
. 
. Defining command \tr with sig. '' on line 353.
.................................................
.................................................
. LaTeX info: "xparse/define-command"
. 
. Defining command \Tr with sig. '' on line 354.
.................................................
.................................................
. LaTeX info: "xparse/define-command"
. 
. Defining command \Res with sig. '' on line 355.
.................................................
.................................................
. LaTeX info: "xparse/define-command"
. 
. Defining command \qqtext with sig. ' s m ' on line 377.
.................................................
.................................................
. LaTeX info: "xparse/define-command"
. 
. Defining command \qq with sig. '' on line 378.
.................................................
.................................................
. LaTeX info: "xparse/define-command"
. 
. Defining command \qcomma with sig. '' on line 380.
.................................................
.................................................
. LaTeX info: "xparse/define-command"
. 
. Defining command \qc with sig. '' on line 381.
.................................................
.................................................
. LaTeX info: "xparse/define-command"
. 
. Defining command \qif with sig. 's' on line 383.
.................................................
.................................................
. LaTeX info: "xparse/define-command"
. 
. Defining command \qthen with sig. 's' on line 384.
.................................................
.................................................
. LaTeX info: "xparse/define-command"
. 
. Defining command \qelse with sig. 's' on line 385.
.................................................
.................................................
. LaTeX info: "xparse/define-command"
. 
. Defining command \qotherwise with sig. 's' on line 386.
.................................................
.................................................
. LaTeX info: "xparse/define-command"
. 
. Defining command \qunless with sig. 's' on line 387.
.................................................
.................................................
. LaTeX info: "xparse/define-command"
. 
. Defining command \qgiven with sig. 's' on line 388.
.................................................
.................................................
. LaTeX info: "xparse/define-command"
. 
. Defining command \qusing with sig. 's' on line 389.
.................................................
.................................................
. LaTeX info: "xparse/define-command"
. 
. Defining command \qassume with sig. 's' on line 390.
.................................................
.................................................
. LaTeX info: "xparse/define-command"
. 
. Defining command \qsince with sig. 's' on line 391.
.................................................
.................................................
. LaTeX info: "xparse/define-command"
. 
. Defining command \qlet with sig. 's' on line 392.
.................................................
.................................................
. LaTeX info: "xparse/define-command"
. 
. Defining command \qfor with sig. 's' on line 393.
.................................................
.................................................
. LaTeX info: "xparse/define-command"
. 
. Defining command \qall with sig. 's' on line 394.
.................................................
.................................................
. LaTeX info: "xparse/define-command"
. 
. Defining command \qeven with sig. 's' on line 395.
.................................................
.................................................
. LaTeX info: "xparse/define-command"
. 
. Defining command \qodd with sig. 's' on line 396.
.................................................
.................................................
. LaTeX info: "xparse/define-command"
. 
. Defining command \qinteger with sig. 's' on line 397.
.................................................
.................................................
. LaTeX info: "xparse/define-command"
. 
. Defining command \qand with sig. 's' on line 398.
.................................................
.................................................
. LaTeX info: "xparse/define-command"
. 
. Defining command \qor with sig. 's' on line 399.
.................................................
.................................................
. LaTeX info: "xparse/define-command"
. 
. Defining command \qas with sig. 's' on line 400.
.................................................
.................................................
. LaTeX info: "xparse/define-command"
. 
. Defining command \qin with sig. 's' on line 401.
.................................................
.................................................
. LaTeX info: "xparse/define-command"
. 
. Defining command \qcc with sig. 's' on line 402.
.................................................
.................................................
. LaTeX info: "xparse/define-command"
. 
. Defining command \differential with sig. ' o g d() ' on line 415.
.................................................
.................................................
. LaTeX info: "xparse/define-command"
. 
. Defining command \dd with sig. '' on line 416.
.................................................
.................................................
. LaTeX info: "xparse/define-command"
. 
. Defining command \derivative with sig. ' s o m g d() ' on line 435.
.................................................
.................................................
. LaTeX info: "xparse/define-command"
. 
. Defining command \dv with sig. '' on line 436.
.................................................
.................................................
. LaTeX info: "xparse/define-command"
. 
. Defining command \partialderivative with sig. ' s o m g g d() ' on line 460.
.................................................
.................................................
. LaTeX info: "xparse/define-command"
. 
. Defining command \pderivative with sig. '' on line 461.
.................................................
.................................................
. LaTeX info: "xparse/define-command"
. 
. Defining command \pdv with sig. '' on line 462.
.................................................
.................................................
. LaTeX info: "xparse/define-command"
. 
. Defining command \variation with sig. ' o g d() ' on line 474.
.................................................
.................................................
. LaTeX info: "xparse/define-command"
. 
. Defining command \var with sig. '' on line 475.
.................................................
.................................................
. LaTeX info: "xparse/define-command"
. 
. Defining command \functionalderivative with sig. ' s o m g d() ' on line
. 494.
.................................................
.................................................
. LaTeX info: "xparse/define-command"
. 
. Defining command \fderivative with sig. '' on line 495.
.................................................
.................................................
. LaTeX info: "xparse/define-command"
. 
. Defining command \fdv with sig. '' on line 496.
.................................................
.................................................
. LaTeX info: "xparse/define-command"
. 
. Defining command \bra with sig. ' s m t\ket s g ' on line 526.
.................................................
.................................................
. LaTeX info: "xparse/define-command"
. 
. Defining command \ket with sig. ' s m ' on line 533.
.................................................
.................................................
. LaTeX info: "xparse/define-command"
. 
. Defining command \innerproduct with sig. ' s m g ' on line 548.
.................................................
.................................................
. LaTeX info: "xparse/define-command"
. 
. Defining command \braket with sig. '' on line 549.
.................................................
.................................................
. LaTeX info: "xparse/define-command"
. 
. Defining command \ip with sig. '' on line 550.
.................................................
.................................................
. LaTeX info: "xparse/define-command"
. 
. Defining command \outerproduct with sig. ' s m g ' on line 565.
.................................................
.................................................
. LaTeX info: "xparse/define-command"
. 
. Defining command \dyad with sig. '' on line 566.
.................................................
.................................................
. LaTeX info: "xparse/define-command"
. 
. Defining command \op with sig. '' on line 567.
.................................................
.................................................
. LaTeX info: "xparse/define-command"
. 
. Defining command \ketbra with sig. '' on line 568.
.................................................
.................................................
. LaTeX info: "xparse/define-command"
. 
. Defining command \expectationvalue with sig. ' s s m g ' on line 587.
.................................................
.................................................
. LaTeX info: "xparse/define-command"
. 
. Defining command \expval with sig. '' on line 588.
.................................................
.................................................
. LaTeX info: "xparse/define-command"
. 
. Defining command \ev with sig. '' on line 589.
.................................................
.................................................
. LaTeX info: "xparse/define-command"
. 
. Defining command \vev with sig. ' m ' on line 590.
.................................................
.................................................
. LaTeX info: "xparse/define-command"
. 
. Defining command \matrixelement with sig. ' s s m m m ' on line 601.
.................................................
.................................................
. LaTeX info: "xparse/define-command"
. 
. Defining command \matrixel with sig. '' on line 602.
.................................................
.................................................
. LaTeX info: "xparse/define-command"
. 
. Defining command \mel with sig. '' on line 603.
.................................................
.................................................
. LaTeX info: "xparse/define-command"
. 
. Defining command \identitymatrix with sig. 'm' on line 633.
.................................................
.................................................
. LaTeX info: "xparse/define-command"
. 
. Defining command \imat with sig. '' on line 634.
.................................................
.................................................
. LaTeX info: "xparse/define-command"
. 
. Defining command \xmatrix with sig. ' s m m m ' on line 659.
.................................................
.................................................
. LaTeX info: "xparse/define-command"
. 
. Defining command \xmat with sig. '' on line 660.
.................................................
.................................................
. LaTeX info: "xparse/define-command"
. 
. Defining command \zeromatrix with sig. ' m g ' on line 662.
.................................................
.................................................
. LaTeX info: "xparse/define-command"
. 
. Defining command \zmat with sig. '' on line 663.
.................................................
.................................................
. LaTeX info: "xparse/define-command"
. 
. Defining command \paulixmatrix with sig. '' on line 665.
.................................................
.................................................
. LaTeX info: "xparse/define-command"
. 
. Defining command \pauliymatrix with sig. '' on line 666.
.................................................
.................................................
. LaTeX info: "xparse/define-command"
. 
. Defining command \paulizmatrix with sig. '' on line 667.
.................................................
.................................................
. LaTeX info: "xparse/define-command"
. 
. Defining command \paulimatrix with sig. 'm' on line 678.
.................................................
.................................................
. LaTeX info: "xparse/define-command"
. 
. Defining command \pmat with sig. '' on line 679.
.................................................
.................................................
. LaTeX info: "xparse/define-command"
. 
. Defining command \diagonalmatrix with sig. 'O{} >{\SplitList {,}}m ' on line
. 681.
.................................................
.................................................
. LaTeX info: "xparse/define-command"
. 
. Defining command \@dmat with sig. 'mmggggggg' on line 714.
.................................................
.................................................
. LaTeX info: "xparse/define-command"
. 
. Defining command \dmat with sig. '' on line 715.
.................................................
.................................................
. LaTeX info: "xparse/define-command"
. 
. Defining command \antidiagonalmatrix with sig. 'O{} >{\SplitList {,}}m ' on
. line 717.
.................................................
.................................................
. LaTeX info: "xparse/define-command"
. 
. Defining command \@admat with sig. 'mmggggggg' on line 750.
.................................................
.................................................
. LaTeX info: "xparse/define-command"
. 
. Defining command \admat with sig. '' on line 751.
.................................................
.................................................
. LaTeX info: "xparse/define-command"
. 
. Defining command \flatfrac with sig. ' m m ' on line 754.
.................................................
.................................................
. LaTeX info: "xparse/define-command"
. 
. Defining command \homework with sig. '' on line 764.
.................................................
)
("C:\Program Files\MiKTeX 2.9\tex\latex\microtype\microtype.sty"
Package: microtype 2016/05/14 v2.6a Micro-typographical refinements (RS)
\MT@toks=\toks35
\MT@count=\count187
LaTeX Info: Redefining \textls on input line 774.
\MT@outer@kern=\dimen267
LaTeX Info: Redefining \textmicrotypecontext on input line 1310.
\MT@listname@count=\count188

("C:\Program Files\MiKTeX 2.9\tex\latex\microtype\microtype-pdftex.def"
File: microtype-pdftex.def 2016/05/14 v2.6a Definitions specific to pdftex (RS)

LaTeX Info: Redefining \lsstyle on input line 916.
LaTeX Info: Redefining \lslig on input line 916.
\MT@outer@space=\skip84
)
Package microtype Info: Loading configuration file microtype.cfg.

("C:\Program Files\MiKTeX 2.9\tex\latex\microtype\microtype.cfg"
File: microtype.cfg 2016/05/14 v2.6a microtype main configuration file (RS)
))
("C:\Program Files\MiKTeX 2.9\tex\latex\natbib\natbib.sty"
Package: natbib 2010/09/13 8.31b (PWD, AO)
\bibhang=\skip85
\bibsep=\skip86
LaTeX Info: Redefining \cite on input line 694.
\c@NAT@ctr=\count189
)
("C:\Program Files\MiKTeX 2.9\tex\latex\base\fontenc.sty"
Package: fontenc 2016/06/19 v1.99m Standard LaTeX package

("C:\Program Files\MiKTeX 2.9\tex\latex\base\t1enc.def"
File: t1enc.def 2016/06/19 v1.99m Standard LaTeX file
LaTeX Font Info:    Redeclaring font encoding T1 on input line 48.
))
Package hyperref Info: Option `colorlinks' set `true' on input line 14.

("C:\Program Files\MiKTeX 2.9\tex\latex\xcolor\xcolor.sty"
Package: xcolor 2016/05/11 v2.12 LaTeX color extensions (UK)

("C:\Program Files\MiKTeX 2.9\tex\latex\graphics-cfg\color.cfg"
File: color.cfg 2016/01/02 v1.6 sample color configuration
)
Package xcolor Info: Package option `usenames' ignored on input line 216.
Package xcolor Info: Driver file: pdftex.def on input line 225.

("C:\Program Files\MiKTeX 2.9\tex\latex\colortbl\colortbl.sty"
Package: colortbl 2012/02/13 v1.0a Color table columns (DPC)
\everycr=\toks36
\minrowclearance=\skip87
)
\rownum=\count190
Package xcolor Info: Model `cmy' substituted by `cmy0' on input line 1348.
Package xcolor Info: Model `hsb' substituted by `rgb' on input line 1352.
Package xcolor Info: Model `RGB' extended on input line 1364.
Package xcolor Info: Model `HTML' substituted by `rgb' on input line 1366.
Package xcolor Info: Model `Hsb' substituted by `hsb' on input line 1367.
Package xcolor Info: Model `tHsb' substituted by `hsb' on input line 1368.
Package xcolor Info: Model `HSB' substituted by `hsb' on input line 1369.
Package xcolor Info: Model `Gray' substituted by `gray' on input line 1370.
Package xcolor Info: Model `wave' substituted by `hsb' on input line 1371.

("C:\Program Files\MiKTeX 2.9\tex\latex\graphics\dvipsnam.def"
File: dvipsnam.def 2016/06/17 v3.0m Driver-dependent file (DPC,SPQR)
))
("C:\Program Files\MiKTeX 2.9\tex\latex\tools\bm.sty"
Package: bm 2016/07/07 v1.2b Bold Symbol Support (DPC/FMi)
\symboldoperators=\mathgroup6
\symboldletters=\mathgroup7
\symboldsymbols=\mathgroup8
LaTeX Font Info:    Redeclaring math alphabet \mathbf on input line 142.
LaTeX Info: Redefining \bm on input line 208.
)
("C:\Program Files\MiKTeX 2.9\tex\latex\jknappen\mathbbol.sty"
Package: mathbbol 1995/01/01
\symbbold=\mathgroup9
)
("C:\Program Files\MiKTeX 2.9\tex\latex\comment\comment.sty"
\CommentStream=\write4

Excluding comment 'comment')
\c@theorem=\count191
\c@corollary=\count192
\c@proposition=\count193
\c@lemma=\count194
\c@assertion=\count195
\c@result=\count196
\c@conclusion=\count197
\c@definition=\count266
\c@example=\count267
\c@remark=\count268
 (SM_invdesign_entanglement.aux

LaTeX Warning: Label `criterion' multiply defined.

)
\openout1 = `SM_invdesign_entanglement.aux'.

LaTeX Font Info:    Checking defaults for OML/cmm/m/it on input line 47.
LaTeX Font Info:    ... okay on input line 47.
LaTeX Font Info:    Checking defaults for T1/cmr/m/n on input line 47.
LaTeX Font Info:    ... okay on input line 47.
LaTeX Font Info:    Checking defaults for OT1/cmr/m/n on input line 47.
LaTeX Font Info:    ... okay on input line 47.
LaTeX Font Info:    Checking defaults for OMS/cmsy/m/n on input line 47.
LaTeX Font Info:    ... okay on input line 47.
LaTeX Font Info:    Checking defaults for OMX/cmex/m/n on input line 47.
LaTeX Font Info:    ... okay on input line 47.
LaTeX Font Info:    Checking defaults for U/cmr/m/n on input line 47.
LaTeX Font Info:    ... okay on input line 47.
LaTeX Font Info:    Checking defaults for T3/cmr/m/n on input line 47.
LaTeX Font Info:    Try loading font information for T3+cmr on input line 47.
 ("C:\Program Files\MiKTeX 2.9\tex\latex\tipa\t3cmr.fd"
File: t3cmr.fd 2001/12/31 TIPA font definitions
)
LaTeX Font Info:    ... okay on input line 47.
LaTeX Font Info:    Checking defaults for TS1/cmr/m/n on input line 47.
LaTeX Font Info:    Try loading font information for TS1+cmr on input line 47.

("C:\Program Files\MiKTeX 2.9\tex\latex\base\ts1cmr.fd"
File: ts1cmr.fd 2014/09/29 v2.5h Standard LaTeX font definitions
)
LaTeX Font Info:    ... okay on input line 47.
LaTeX Font Info:    Checking defaults for PD1/pdf/m/n on input line 47.
LaTeX Font Info:    ... okay on input line 47.
LaTeX Font Info:    Try loading font information for T1+lmr on input line 47.

("C:\Program Files\MiKTeX 2.9\tex\latex\lm\t1lmr.fd"
File: t1lmr.fd 2009/10/30 v1.6 Font defs for Latin Modern
)
("C:\Program Files\MiKTeX 2.9\tex\latex\upquote\upquote.sty"
Package: upquote 2012/04/19 v1.3 upright-quote and grave-accent glyphs in verba
tim
)
<warn.png, id=3, 29.81137pt x 29.81137pt>
File: warn.png Graphic file (type png)
 <use warn.png>
Package pdftex.def Info: warn.png used on input line 47.
(pdftex.def)             Requested size: 5.9749pt x 5.97508pt.

ABD: EverySelectfont initializing macros
LaTeX Info: Redefining \selectfont on input line 47.

("C:\Program Files\MiKTeX 2.9\tex\context\base\supp-pdf.mkii"
[Loading MPS to PDF converter (version 2006.09.02).]
\scratchcounter=\count269
\scratchdimen=\dimen268
\scratchbox=\box75
\nofMPsegments=\count270
\nofMParguments=\count271
\everyMPshowfont=\toks37
\MPscratchCnt=\count272
\MPscratchDim=\dimen269
\MPnumerator=\count273
\makeMPintoPDFobject=\count274
\everyMPtoPDFconversion=\toks38
) ("C:\Program Files\MiKTeX 2.9\tex\latex\oberdiek\epstopdf-base.sty"
Package: epstopdf-base 2016/05/15 v2.6 Base part for package epstopdf

("C:\Program Files\MiKTeX 2.9\tex\latex\oberdiek\grfext.sty"
Package: grfext 2016/05/16 v1.2 Manage graphics extensions (HO)
)
Package epstopdf-base Info: Redefining graphics rule for `.eps' on input line 4
38.
Package grfext Info: Graphics extension search list:
(grfext)             [.png,.pdf,.jpg,.mps,.jpeg,.jbig2,.jb2,.PNG,.PDF,.JPG,.JPE
G,.JBIG2,.JB2,.eps]
(grfext)             \AppendGraphicsExtensions on input line 456.
)
Package caption Info: Begin \AtBeginDocument code.
Package caption Info: hyperref package is loaded.
Package caption Info: rotating package is loaded.
Package caption Info: sidecap package is loaded.
Package caption Info: End \AtBeginDocument code.
Package caption Info: We need package `ragged2e' on input line 47.
\AtBeginShipoutBox=\box76
Package hyperref Info: Link coloring ON on input line 47.

("C:\Program Files\MiKTeX 2.9\tex\latex\hyperref\nameref.sty"
Package: nameref 2016/05/21 v2.44 Cross-referencing by name of section

("C:\Program Files\MiKTeX 2.9\tex\latex\oberdiek\refcount.sty"
Package: refcount 2016/05/16 v3.5 Data extraction from label references (HO)
)
("C:\Program Files\MiKTeX 2.9\tex\generic\oberdiek\gettitlestring.sty"
Package: gettitlestring 2016/05/16 v1.5 Cleanup title references (HO)
)
\c@section@level=\count275
)
LaTeX Info: Redefining \ref on input line 47.
LaTeX Info: Redefining \pageref on input line 47.
LaTeX Info: Redefining \nameref on input line 47.

(SM_invdesign_entanglement.out) (SM_invdesign_entanglement.out)
\@outlinefile=\write5
\openout5 = `SM_invdesign_entanglement.out'.

\footinsA=\insert252
\c@footnoteA=\count276
Package lastpage Info: Please have a look at the pageslts package at
(lastpage)             https://www.ctan.org/pkg/pageslts
(lastpage)             ! on input line 47.
LaTeX Info: Redefining \microtypecontext on input line 47.
Package microtype Info: Generating PDF output.
Package microtype Info: Character protrusion enabled (level 2).
Package microtype Info: Using default protrusion set `alltext'.
Package microtype Info: Automatic font expansion enabled (level 2),
(microtype)             stretch: 20, shrink: 20, step: 1, non-selected.
Package microtype Info: Using default expansion set `basictext'.
Package microtype Info: No adjustment of tracking.
Package microtype Info: No adjustment of interword spacing.
Package microtype Info: No adjustment of character kerning.

("C:\Program Files\MiKTeX 2.9\tex\latex\microtype\mt-cmr.cfg"
File: mt-cmr.cfg 2013/05/19 v2.2 microtype config. file: Computer Modern Roman 
(RS)
)
LaTeX Font Info:    Try loading font information for T1+lmss on input line 104.


("C:\Program Files\MiKTeX 2.9\tex\latex\lm\t1lmss.fd"
File: t1lmss.fd 2009/10/30 v1.6 Font defs for Latin Modern
)
Package microtype Info: Loading generic settings for font family
(microtype)             `lmss' (encoding: T1).
(microtype)             For optimal results, create family-specific settings.
(microtype)             See the microtype manual for details.
LaTeX Font Info:    Calculating math sizes for size <12.0> on input line 104.
LaTeX Font Info:    Try loading font information for OT1+lmr on input line 104.


("C:\Program Files\MiKTeX 2.9\tex\latex\lm\ot1lmr.fd"
File: ot1lmr.fd 2009/10/30 v1.6 Font defs for Latin Modern
)
LaTeX Font Info:    Try loading font information for OML+lmm on input line 104.


("C:\Program Files\MiKTeX 2.9\tex\latex\lm\omllmm.fd"
File: omllmm.fd 2009/10/30 v1.6 Font defs for Latin Modern
)<<oml.cmap>>
LaTeX Font Info:    Try loading font information for OMS+lmsy on input line 104
.

("C:\Program Files\MiKTeX 2.9\tex\latex\lm\omslmsy.fd"
File: omslmsy.fd 2009/10/30 v1.6 Font defs for Latin Modern
)<<oms.cmap>>
LaTeX Font Info:    Try loading font information for OMX+lmex on input line 104
.

("C:\Program Files\MiKTeX 2.9\tex\latex\lm\omxlmex.fd"
File: omxlmex.fd 2009/10/30 v1.6 Font defs for Latin Modern
)
LaTeX Font Info:    External font `lmex10' loaded for size
(Font)              <12.0> on input line 104.
<<omx.cmap>>
LaTeX Font Info:    External font `lmex10' loaded for size
(Font)              <8.43135> on input line 104.
LaTeX Font Info:    External font `lmex10' loaded for size
(Font)              <6.02243> on input line 104.
LaTeX Font Info:    Try loading font information for U+msa on input line 104.

("C:\Program Files\MiKTeX 2.9\tex\latex\amsfonts\umsa.fd"
File: umsa.fd 2013/01/14 v3.01 AMS symbols A
)
("C:\Program Files\MiKTeX 2.9\tex\latex\microtype\mt-msa.cfg"
File: mt-msa.cfg 2006/02/04 v1.1 microtype config. file: AMS symbols (a) (RS)
)
LaTeX Font Info:    Try loading font information for U+msb on input line 104.

("C:\Program Files\MiKTeX 2.9\tex\latex\amsfonts\umsb.fd"
File: umsb.fd 2013/01/14 v3.01 AMS symbols B
)
("C:\Program Files\MiKTeX 2.9\tex\latex\microtype\mt-msb.cfg"
File: mt-msb.cfg 2005/06/01 v1.0 microtype config. file: AMS symbols (b) (RS)
)
LaTeX Font Info:    Try loading font information for U+bbold on input line 104.


("C:\Program Files\MiKTeX 2.9\tex\latex\jknappen\ubbold.fd"
File: ubbold.fd 1996/01/01 Blackboard Bold Font Definition File (jk)
)

LaTeX Font Warning: Font shape `U/bbold/m/n' in size <8.43135> not available
(Font)              size <8> substituted on input line 104.


Underfull \hbox (badness 10000) in paragraph at lines 104--104
[]\T1/lmss/bx/n/8.0 *Corresponding au-thor: A. I. Fern�ndez-Dom�nguez, \T1/lmss
/m/n/8.0 (+20) De-par-ta-mento de F�sica Te�rica de la Ma-te-ria Con-den-sada a
nd
 []


Underfull \hbox (badness 10000) in paragraph at lines 104--104
\T1/lmss/m/n/8.0 (+20) Con-densed Mat-ter Physics Cen-ter (IFI-MAC), Uni-ver-si
-dad Aut�noma de Madrid, E- 28049 Madrid, Spain, a.fernandez-
 []

LaTeX Font Info:    External font `lmex10' loaded for size
(Font)              <9.5> on input line 106.
LaTeX Font Info:    External font `lmex10' loaded for size
(Font)              <7.0> on input line 106.
LaTeX Font Info:    External font `lmex10' loaded for size
(Font)              <5.0> on input line 106.

LaTeX Font Warning: Font shape `U/bbold/m/n' in size <9.5> not available
(Font)              size <9> substituted on input line 106.

[1

{C:/Users/afernan/AppData/Local/MiKTeX/2.9/pdftex/config/pdftex.map} <C:/Progra
m Files/MiKTeX 2.9/tex/latex/notes/warn.png (PNG copy)>]

pdfTeX warning: pdflatex.exe (file ./FigS1a.pdf): PDF inclusion: found PDF vers
ion <1.7>, but at most version <1.5> allowed
<FigS1a.pdf, id=57, 923.18019pt x 369.50275pt>
File: FigS1a.pdf Graphic file (type pdf)
 <use FigS1a.pdf>
Package pdftex.def Info: FigS1a.pdf used on input line 181.
(pdftex.def)             Requested size: 441.01756pt x 176.51921pt.
LaTeX Font Info:    Calculating math sizes for size <8.0> on input line 191.


LaTeX Font Warning: Font shape `OT1/cmr/m/n' in size <4.01495> not available
(Font)              size <5> substituted on input line 191.


LaTeX Font Warning: Font shape `OML/cmm/m/it' in size <4.01495> not available
(Font)              size <5> substituted on input line 191.


LaTeX Font Warning: Font shape `OMS/cmsy/m/n' in size <4.01495> not available
(Font)              size <5> substituted on input line 191.


LaTeX Font Warning: Font shape `U/bbold/m/n' in size <4.01495> not available
(Font)              size <5> substituted on input line 191.

LaTeX Font Info:    External font `lmex10' loaded for size
(Font)              <8.0> on input line 191.
LaTeX Font Info:    External font `lmex10' loaded for size
(Font)              <5.6209> on input line 191.
LaTeX Font Info:    External font `lmex10' loaded for size
(Font)              <4.01495> on input line 191.
[2] [3 <./FigS1a.pdf>] <FigS2.pdf, id=138, 346.25972pt x 302.82655pt>
File: FigS2.pdf Graphic file (type pdf)

<use FigS2.pdf>
Package pdftex.def Info: FigS2.pdf used on input line 340.
(pdftex.def)             Requested size: 264.61322pt x 231.42589pt.
 [4] <FigS4.pdf, id=154, 515.3167pt x 428.31517pt>
File: FigS4.pdf Graphic file (type pdf)

<use FigS4.pdf>
Package pdftex.def Info: FigS4.pdf used on input line 381.
(pdftex.def)             Requested size: 308.71094pt x 256.58588pt.
 <FigS5.pdf, id=156, 424.96257pt x 350.20917pt>
File: FigS5.pdf Graphic file (type pdf)
 <use FigS5.pdf>
Package pdftex.def Info: FigS5.pdf used on input line 415.
(pdftex.def)             Requested size: 308.71094pt x 254.41615pt.

[5 <./FigS2.pdf>] <FigS6.pdf, id=181, 527.21252pt x 402.93747pt>
File: FigS6.pdf Graphic file (type pdf)

<use FigS6.pdf>
Package pdftex.def Info: FigS6.pdf used on input line 466.
(pdftex.def)             Requested size: 264.61322pt x 202.24292pt.
 <FigS7.pdf, id=182, 519.7434pt x 400.74449pt>
File: FigS7.pdf Graphic file (type pdf)
 <use FigS7.pdf>
Package pdftex.def Info: FigS7.pdf used on input line 472.
(pdftex.def)             Requested size: 264.61322pt x 204.03455pt.

[6 <./FigS4.pdf>] [7 <./FigS5.pdf>]

pdfTeX warning: pdflatex.exe (file ./FigS8.pdf): PDF inclusion: found PDF versi
on <1.7>, but at most version <1.5> allowed
<FigS8.pdf, id=236, 696.9473pt x 541.92691pt>
File: FigS8.pdf Graphic file (type pdf)
 <use FigS8.pdf>
Package pdftex.def Info: FigS8.pdf used on input line 523.
(pdftex.def)             Requested size: 418.96533pt x 325.77884pt.
 [8 <./FigS6.pdf> <./FigS7.pdf>] [9 <./FigS8.pdf>] (SM_invdesign_entanglement.b
bl
LaTeX Font Info:    Font shape `T1/lmss/m/it' in size <8.0> not available
(Font)              Font shape `T1/lmss/m/sl' tried instead on input line 66.
)

AED: lastpage setting LastPage
[10]
Package atveryend Info: Empty hook `BeforeClearDocument' on input line 600.
Package atveryend Info: Empty hook `AfterLastShipout' on input line 600.
 (SM_invdesign_entanglement.aux)
Package atveryend Info: Executing hook `AtVeryEndDocument' on input line 600.
Package atveryend Info: Executing hook `AtEndAfterFileList' on input line 600.
Package rerunfilecheck Info: File `SM_invdesign_entanglement.out' has not chang
ed.
(rerunfilecheck)             Checksum: 4949163480AACC54A19AFC7CC3FC54A0;575.


LaTeX Font Warning: Size substitutions with differences
(Font)              up to 0.98874pt have occurred.


LaTeX Warning: There were multiply-defined labels.

Package atveryend Info: Empty hook `AtVeryVeryEnd' on input line 600.
 ) 
Here is how much of TeX's memory you used:
 22322 strings out of 493333
 369763 string characters out of 3139188
 483545 words of memory out of 3000000
 25093 multiletter control sequences out of 15000+200000
 125811 words of font info for 195 fonts, out of 3000000 for 9000
 1141 hyphenation exceptions out of 8191
 60i,16n,94p,10425b,426s stack positions out of 5000i,500n,10000p,200000b,50000s
{C:/Program Files/MiKTeX 2.9/fonts/enc/dvips/lm/lm-ec.enc} <C:\Users\afernan\
AppData\Local\MiKTeX\2.9\fonts\pk\ljfour\public\bbold\dpi602\bbold9.pk>{C:/Prog
ram Files/MiKTeX 2.9/fonts/enc/dvips/lm/lm-mathsy.enc}{C:/Program Files/MiKTeX 
2.9/fonts/enc/dvips/lm/lm-rm.enc}{C:/Program Files/MiKTeX 2.9/fonts/enc/dvips/l
m/lm-mathex.enc}{C:/Program Files/MiKTeX 2.9/fonts/enc/dvips/lm/lm-mathit.enc}<
C:/Program Files/MiKTeX 2.9/fonts/type1/public/amsfonts/cm/cmmi6.pfb><C:/Progra
m Files/MiKTeX 2.9/fonts/type1/public/amsfonts/cm/cmmi8.pfb><C:/Program Files/M
iKTeX 2.9/fonts/type1/public/amsfonts/cm/cmr6.pfb><C:/Program Files/MiKTeX 2.9/
fonts/type1/public/amsfonts/cm/cmr8.pfb><C:/Program Files/MiKTeX 2.9/fonts/type
1/public/amsfonts/cm/cmsy6.pfb><C:/Program Files/MiKTeX 2.9/fonts/type1/public/
amsfonts/cm/cmsy8.pfb><C:/Program Files/MiKTeX 2.9/fonts/type1/public/lm/lmbsy1
0.pfb><C:/Program Files/MiKTeX 2.9/fonts/type1/public/lm/lmbx10.pfb><C:/Program
 Files/MiKTeX 2.9/fonts/type1/public/lm/lmex10.pfb><C:/Program Files/MiKTeX 2.9
/fonts/type1/public/lm/lmmi10.pfb><C:/Program Files/MiKTeX 2.9/fonts/type1/publ
ic/lm/lmmi7.pfb><C:/Program Files/MiKTeX 2.9/fonts/type1/public/lm/lmr10.pfb><C
:/Program Files/MiKTeX 2.9/fonts/type1/public/lm/lmr5.pfb><C:/Program Files/MiK
TeX 2.9/fonts/type1/public/lm/lmr7.pfb><C:/Program Files/MiKTeX 2.9/fonts/type1
/public/lm/lmss12.pfb><C:/Program Files/MiKTeX 2.9/fonts/type1/public/lm/lmss8.
pfb><C:/Program Files/MiKTeX 2.9/fonts/type1/public/lm/lmssbx10.pfb><C:/Program
 Files/MiKTeX 2.9/fonts/type1/public/lm/lmsso8.pfb><C:/Program Files/MiKTeX 2.9
/fonts/type1/public/lm/lmsy10.pfb><C:/Program Files/MiKTeX 2.9/fonts/type1/publ
ic/lm/lmsy5.pfb><C:/Program Files/MiKTeX 2.9/fonts/type1/public/lm/lmsy7.pfb><C
:/Program Files/MiKTeX 2.9/fonts/type1/public/amsfonts/symbols/msbm10.pfb>
Output written on SM_invdesign_entanglement.pdf (10 pages, 2994723 bytes).
PDF statistics:
 413 PDF objects out of 1000 (max. 8388607)
 61 named destinations out of 1000 (max. 500000)
 31853 words of extra memory for PDF output out of 35830 (max. 10000000)
