# Supplementary material for: Inverse-designed dielectric cloaks for entanglement generation
Source: Nanophotonics. 2022 Aug 22;11(19):4387–95. doi: 10.1515/nanoph-2022-0231 (PMC11501985; doi:10.1515/nanoph-2022-0231)
Supplement: Supplementary file 2 — Supplementary Material Details [file j_nanoph-2022-0231_suppl_002.zip › SM_invdesign_entanglement/SM_invdesign_entanglement.out]

\BOOKMARK [0][-]{section*.1}{Supplementary Material: Inverse-designed dielectric cloaks for entanglement generation}{}% 1
\BOOKMARK [1][-]{section.1}{1 Density matrix, concurrence and negativity}{section*.1}% 2
\BOOKMARK [1][-]{section.2}{2 Topology-optimization algorithm and Born series truncation}{section*.1}% 3
\BOOKMARK [1][-]{section.3}{3 Finite-size effects}{section*.1}% 4
\BOOKMARK [1][-]{section.4}{4 Linear entropy and second-order correlation function}{section*.1}% 5
\BOOKMARK [1][-]{section.5}{5 Binarization and experimental realization}{section*.1}% 6
