# Supplementary material for: Inverse-designed dielectric cloaks for entanglement generation
Source: Nanophotonics. 2022 Aug 22;11(19):4387–95. doi: 10.1515/nanoph-2022-0231 (PMC11501985; doi:10.1515/nanoph-2022-0231)
Supplement: Supplementary file 2 — Supplementary Material Details [file j_nanoph-2022-0231_suppl_002.zip › SM_invdesign_entanglement/SM_invdesign_entanglement.tex.bak]

\documentclass[USenglish]{article}
%\documentclass[USenglish,twocolumn]{article}


\usepackage[utf8]{inputenc}             %(only for the pdftex engine)
%\RequirePackage[no-math]{fontspec}[2017/03/31]%(only for the luatex or the xetex engine)
\usepackage[big,online]{dgruyter}   %values: small,big | online,print,work
\usepackage{lmodern}
\usepackage{physics}
\usepackage{microtype}
\usepackage[numbers,square,sort&compress]{natbib}

\usepackage[T1]{fontenc}
\hypersetup{colorlinks,allcolors=blue}

\usepackage[table,usenames,dvipsnames]{xcolor}
\usepackage[numbers,square,sort&compress]{natbib}

\usepackage{bm} % bold math
\usepackage{mathbbol} % bold math
\usepackage{textcomp}

\usepackage{comment}
\usepackage{xcolor}


% New theorem-like environments will be introduced by using the commands \theoremstyle and \newtheorem.
% Please note that the environments proof and definition are already defined within dgryuter.sty.
\theoremstyle{dgthm}
\newtheorem{theorem}{Theorem}
\newtheorem{corollary}{Corollary}
\newtheorem{proposition}{Proposition}
\newtheorem{lemma}{Lemma}
\newtheorem{assertion}{Assertion}
\newtheorem{result}{Result}
\newtheorem{conclusion}{Conclusion}

\theoremstyle{dgdef}
\newtheorem{definition}{Definition}
\newtheorem{example}{Example}
\newtheorem{remark}{Remark}

\renewcommand{\thefigure}{S\arabic{figure}}
\renewcommand{\theequation}{S\arabic{equation}}

\begin{document}


\title{Supplementary Material: Inverse-designed dielectric cloaks for entanglement generation}
\runningtitle{Supplementary: Inverse-designed cloaks for
entanglement}
%\subtitle{Insert subtitle if needed}


\author[1]{A. Miguel-Torcal}
\author[1]{J. Abad-Arredondo}
\author[2]{F. J. Garc\'ia-Vidal}
\author*[3]{A. I. Fern\'andez-Dom\'inguez}
\runningauthor{A.~Miguel-Torcal et al.}

 \affil[1]{\protect\raggedright
Departamento de F\'isica Te\'orica de la Materia Condensada and
Condensed Matter Physics Center (IFIMAC), Universidad Aut\'onoma
de Madrid, E- 28049 Madrid, Spain, alberto.miguel@uam.es
https://orcid.org/0000-0003-4785-6079 (AMT), jaime.abad@uam.es
https://orcid.org/0000-0003-3980-966X (JAA)}

\affil[2]{\protect\raggedright Departamento de F\'isica Te\'orica
de la Materia Condensada and Condensed Matter Physics Center
(IFIMAC), Universidad Aut\'onoma de Madrid, E- 28049 Madrid,
Spain, and Institute of High Performance Computing, Agency for
Science, Technology, and Research (A*STAR), Connexis, 138632
Singapore, fj.garcia@uam.es https://orcid.org/0000-0003-4354-0982}

 \affil[3]{\protect\raggedright
Departamento de F\'isica Te\'orica de la Materia Condensada and
Condensed Matter Physics Center (IFIMAC), Universidad Aut\'onoma
de Madrid, E- 28049 Madrid, Spain, a.fernandez-dominguez@uam.es
https://orcid.org/0000-0002-8082-395X}


\abstract{This Supplementary Material provides details on
different aspects of the topology-optimization algorithm and the
inverse-design (ID) cloaks presented in the main text. In Section
1, we introduce the solution for the steady-state density matrix
for a pair of quantum emitters (QEs) under incoherent pumping, as
well as analytical expressions for the concurrence and negativity
of the system in terms of the parameters of the master equation.
Section 2 describes the topology-optimization approach, with
special emphasis on the Born series truncation employed to reduce
its computational demands. In Section 3, the impact of finite-size
effects in the ID structures presented in the main text is
analyzed in detail. Next, Section 4 presents the analytical
calculation of the linear entropy and the normalized second-order
correlation function for cloaked and free-standing QE pairs.
Finally, in Section 5 we introduce a binarization in the
permittivity of our designs oriented to a possible experimental
realization. We assess its impact on the performance of the
cloaks.}


\maketitle

\section{Density matrix, concurrence and negativity}
In order to obtain the density matrix in the steady state,
solution to Equation (1) in the main text, we first project it
into a basis for the vector space corresponding to the two
identical two-level systems. The chosen basis is formed by the
following states: $\ket{0}=\ket{g_1g_2}$, $\ket{1}=\ket{e_1g_2}$,
$\ket{2}=\ket{g_1e_2}$ and $\ket{3}=\ket{e_1e_2}$, where
$\ket{g_i}$ ($\ket{e_i}$) labels the ground (excited) state of
qubit $i$. Then, we solve the set of linear equations and get a
block diagonal density matrix \cite{delValle2011} of the form,
\begin{equation}
\rho=\mqty(\rho_{00} & 0 & 0 & 0\\ 0 & \rho_{11} & \rho_{12} & 0\\
0 & \rho_{12}^* & \rho_{22} &  0\\ 0 & 0 & 0 & \rho_{33}),
\end{equation}
with
\begin{subequations}
    \label{eqSb2}
    \begin{align}
        \rho_{11}&=\frac{2r(1+r)\left(8\tilde{g}_{12}^2+\tilde{\gamma}_2(1+r)^2\right)}{4(r-1)\tilde{\gamma}_{12}^2\left[16\tilde{g}_{12}^2+(1+r)^2\right]+(1+r)^3\left[16\tilde{g}_{12}^2+(4\tilde{\gamma}_1\tilde{\gamma}_2+r(2+r))\right]}, \label{eqSb3} \\
        \rho_{22}&=\frac{2r(1+r)\left(8\tilde{g}_{12}^2+\tilde{\gamma}_1(1+r)^2\right)}{4(r-1)\tilde{\gamma}_{12}^2\left[16\tilde{g}_{12}^2+(1+r)^2\right]+(1+r)^3\left[16\tilde{g}_{12}^2+(4\tilde{\gamma}_1\tilde{\gamma}_2+r(2+r))\right]}, \label{eqSb4} \\
        \rho_{33}&=\frac{r}{2}(\rho_{11}+\rho_{22}),\\
        \rho_{00}&=1-\rho_{11}-\rho_{22}-\rho_{33},\\
        \rho_{12}&=\frac{2i\tilde{g}_{12}(\rho_{11}-\rho_{22})-\tilde{\gamma}_{12}(\rho_{11}+\rho_{22}-2\rho_{33})}{1+r}.
    \end{align}
\end{subequations}
The matrix entries above are expressed in terms of the normalized
coupling strengths, $\tilde{g}_{12}=g_{12}/\Gamma$ and
$\tilde{\gamma}_{12}=\gamma_{12}/\Gamma$, the normalized
self-damping decay rates $\tilde{\gamma}_i=\gamma_i/\Gamma$
($i=\{1,2\}$) and the normalized pumping $r=2P/\Gamma$, where
$\Gamma=\gamma_1+\gamma_2$.

The analytical solution for the density matrix allows us to write
the quantities chosen to quantify entanglement in the QE pair
system in terms of the master equation parameters, the
concurrence,
\begin{equation}
C=2 \ \text{max}\left\lbrace
0,\sqrt{4\tilde{g}_{12}^2\left[r(1+r)^2\chi\right]^2+\tilde{\gamma}_{12}^2\left[r(1-r)\xi\right]^2}-\sqrt{\frac{r^2(1+r)\xi}{2}\left[1-r(2+r)(1+r)\xi\right]}\right\rbrace,
\end{equation}
and the negativity,
\begin{equation}
N=\text{max}\left\lbrace
0,\sqrt{\left[1-r(1+r)^2\xi\right]^2+16\tilde{g}_{12}^2\left[r(1+r)^2\chi\right]^2+4\tilde{\gamma}_{12}^2\left[r(1-r)\xi\right]^2}+\left[1-r(1+r)\xi\right]\right\rbrace,
\end{equation}
where
\begin{eqnarray}
\chi=\frac{2(\tilde{\gamma}_2-\tilde{\gamma}_1)}{4(r-1)\tilde{\gamma}_{12}^2\left[16\tilde{g}_{12}^2+(1+r)^2\right]+(1+r)^3\left[16\tilde{g}_{12}^2+(4\tilde{\gamma}_1\tilde{\gamma}_2+r(2+r))\right]}
\\
\xi=\frac{2\left(16\tilde{g}_{12}^2+(1+r)^2\right)}{4(r-1)\tilde{\gamma}_{12}^2\left[16\tilde{g}_{12}^2+(1+r)^2\right]+(1+r)^3\left[16\tilde{g}_{12}^2+(4\tilde{\gamma}_1\tilde{\gamma}_2+r(2+r))\right]}.
\end{eqnarray}

Note that the concurrence and negativity in free space, $C_0$ and
$N_0$, respectively (which also correspond to the initial step
$\epsilon_1(\vb{r}_k)=1$ in the optimization procedure) do not
depend on the normalized coherent coupling strength,
$\tilde{g}_{12}$. The electromagnetic Dyadic Green's function in
free space yield $\gamma_1=\gamma_2\equiv \gamma$, and thus,
$\chi=0$ and
$\xi=2/\left[4(r-1)\tilde{\gamma}_{12}^2+(1+r)^3\right]$. The
coupling strengths evaluated in free space have the following
analytical expressions \cite{bookNovotny2012},
\begin{equation}
\frac{g_{12}}{\gamma}=\frac{3}{2(2\pi\frac{d_{12}}{\lambda})^2}\left[\frac{\cos(2\pi\frac{d_{12}}{\lambda})}{(2\pi\frac{d_{12}}{\lambda})}+\sin(2\pi\frac{d_{12}}{\lambda})\right],
\end{equation}
and
\begin{equation}
\frac{\gamma_{12}}{\gamma}=\frac{3}{(2\pi\frac{d_{12}}{\lambda})^2}\left[\frac{\sin(2\pi\frac{d_{12}}{\lambda})}{(2\pi\frac{d_{12}}{\lambda})}-\cos(2\pi\frac{d_{12}}{\lambda})\right].
\end{equation}
Let us remind here that these expressions correspond to two QEs
oriented parallel to the vector that connects their position in
free space.

\begin{figure}[t]
\centering
\includegraphics[width=1.0\textwidth]{FigS1a.pdf}
\caption{Topology optimization procedures for the dielectric
cloaks operating at $d_{12}=950\,{\rm nm}$ and
$P=5\cdot10^{-3}\gamma$ ($P=7\cdot10^{-2}\gamma$), points 2 (left)
and 4 (right) in Fig. 2(a) of the main text. The main panels plot
concurrence versus iteration step. The insets display the
permittivity map at four particular steps, $n=100$, 200, 300 and
374 (485). The permittivity is rendered from white ($\epsilon=1$)
to black ($\epsilon=\epsilon_{\rm max}$) in linear scale. Note
that the threshold $\epsilon_{\rm max}=9$ is reached in the left
panel at $n=374$.} \label{fig:S1}
\end{figure}

\section{Topology-optimization algorithm and Born series truncation}
This section describes in detail the topology-optimization method,
with special emphasis in the Dyadic Green's function, and provides
different aspects of the entanglement generation process
\cite{Bennett2020}. The Dyadic Green's function associated with
the permittivity map $\epsilon'_{n+1}(\vb{r})$ in iteration step
$n$ is defined as the solution to the differential equation,
\begin{equation}
\curl\curl\vb{G}^{'}_{n+1}(\vb{r},\underline{\vb{r}},\omega)-\frac{\omega^2}{c^2}\epsilon'_{n+1}(\vb{r})\vb{G}^{'}_{n+1}(\vb{r},\underline{\vb{r}},\omega)=\mathbb{1}\var{(\vb{r}-\underline{\vb{r}})},
\label{eqSa1}
\end{equation}
where the spatial coordinates can be interpreted as follows:
$\vb{r}$ indicates the point at which EM fields are evaluated
while $\underline{\vb{r}}$ is the current source location. Note
that the primes indicate that the Green's function and
permittivity map are still unknown. To construct
$\epsilon'_{n+1}(\vb{r})$, we decompose it into a 'background'
part, given by the permittivity map at the previous iteration step
and for which $\vb{G}_n(\vb{r},\underline{\vb{r}},\omega)$ is
known, plus the small perturbation proportional to
$\var{\epsilon}$. Here, for clarity and in accordance with the
main text, we employ a discrete description of this second term,
\begin{equation}
\epsilon^{'}_{n+1}(\vb{r})=\epsilon_n(\vb{r})+\var{\epsilon}\sum_k\delta(\vb{r}-\vb{r}_k)\var
V_k, \label{eqSa2}
\end{equation}
where index $k$ runs over all the discrete spatial positions, of
volume $\var V_k$, where the optimization algorithm introduces a
permittivity alteration. Note that $\epsilon_n(\vb{r})$ is
unprimed as it is the result of the previous optimization step.

Using the differential equation for the previous iteration (note
the absence of primes as the Dyadic Green's function is known),
\begin{equation}
\curl\curl\vb{G}_n(\vb{r},\underline{\vb{r}},\omega)-\frac{\omega^2}{c^2}\epsilon_n(\vb{r})\vb{G}_n(\vb{r},\underline{\vb{r}},\omega)=\mathbb{1}\var{(\vb{r}-\underline{\vb{r}})},
\label{eqSa3}
\end{equation}
and \autoref{eqSa2}, we can rearrange \autoref{eqSa1} as
\begin{equation}
\curl\curl\vb{G}^{'}_{n+1}(\vb{r},\underline{\vb{r}},\omega)-\frac{\omega^2}{c^2}\epsilon_n(\vb{r})\vb{G}^{'}_{n+1}(\vb{r},\underline{\vb{r}},\omega)=\mathbb{1}\var{(\vb{r}-\underline{\vb{r}})}+\sum_k\frac{\omega^2}{c^2}\var{\epsilon}\vb{G}^{'}_{n+1}(\vb{r},\underline{\vb{r}},\omega)\delta(\vb{r}-\vb{r}_k)\var
V_k. \label{eqSa4}
\end{equation}
The formal solution to this equation reads~\cite{Bennett2020}
\begin{equation}
\vb{G}^{'}_{n+1}(\vb{r},\underline{\vb{r}},\omega)=\vb{G}_n(\vb{r},\underline{\vb{r}},\omega)+\frac{\omega^2}{c^2}\sum_k\var{\epsilon}\vb{G}_n(\vb{r},\vb{r}_k,\omega)\vb{G}^{'}_{n+1}(\vb{r}_k,\underline{\vb{r}},\omega)\var
V_k. \label{eqSa5}
\end{equation}
Using that $\vb{G}_n(\vb{r},\underline{\vb{r}},\omega)$ satisfies
\autoref{eqSa3}, this formal solution can be verified by direct
substitution back into \autoref{eqSa4}. \autoref{eqSa5} is exact,
but infinitely recursive as
$\vb{G}^{'}_{n+1}(\vb{r},\underline{\vb{r}},\omega)$ appears on
both sides. Thus, by repeated use of \autoref{eqSa5} one can write
an iterative solution in powers of $\var{\epsilon}$, known as Born
series expansion
\begin{equation}
    \begin{split}
        &\vb{G}^{'}_{n+1}(\vb{r},\underline{\vb{r}},\omega)=\vb{G}_n(\vb{r},\underline{\vb{r}},\omega)+\frac{\omega^2}{c^2}\sum_k\vb{G}_n(\vb{r},\vb{r}_k,\omega)\var{\epsilon}\vb{G}_n(\vb{r}_k,\underline{\vb{r}},\omega)\var V_k\\
        &+\left(\frac{\omega^2}{c^2}\right)^2\sum_{k_1}\sum_{k_2}\vb{G}_n(\vb{r},\vb{r}_{k_1},\omega)\var{\epsilon}_1\vb{G}_n(\vb{r}_{k_1},\vb{r}_{k_2},\omega)\var{\epsilon}_2\vb{G}_n(\vb{r}_{k_2},\underline{\vb{r}},\omega)\var V_{k_1}\var V_{k_2}+\cdots.
    \end{split}
    \label{eqSa6}
\end{equation}
Keeping only the first term in the expansion and identifying
$\var^{'}{\vb{G}}_{n+1}=\vb{G}^{'}_{n+1}-\vb{G}_n$, one is left
with
\begin{equation}
\var^{'}{\vb{G}}_{n+1}(\vb{r},\underline{\vb{r}},\omega)=\sum_k\var^{'}_k{\vb{G}}_{n+1}(\vb{r},\underline{\vb{r}},\omega)=\frac{\omega^2}{c^2}\sum_k\vb{G}_n(\vb{r},\vb{r}_k,\omega)\var{\epsilon}\vb{G}_n(\vb{r}_k,\underline{\vb{r}},\omega)\var
V_k , \label{eqSa7}
\end{equation}
and
\begin{equation}
\var^{'}_k{\vb{G}}_{n+1}(\vb{r},\underline{\vb{r}},\omega)=\frac{\omega^2}{c^2}\vb{G}_n(\vb{r},\vb{r}_k,\omega)\var{\epsilon}\vb{G}_n(\vb{r}_k,\underline{\vb{r}},\omega)\var
V_k , \label{eqSa7b}
\end{equation}
which is identical to Equation (2) in the main text. Since the
Born series in \autoref{eqSa7} is truncated in the first term, it
is clear that the perturbation in the permittivity must be small
and localized enough to ensure the validity of the approximation
($\delta\epsilon\delta V_k\rightarrow 0$).

The first-order term in \autoref{eqSa7}, which requires only two
EM simulations to be evaluated, allows us to calculate the
permittivity-induced alteration of the QE-QE coherent and
dissipative coupling strengths, as well as their radiative decay
rates. Their changes due to $\var\epsilon$ at position $k$ and
iteration $n$ read
\begin{equation}
\var_{k,n}^{'}{g}_{ij}=\frac{\omega^{4}}{\hbar\epsilon_{0}
c^4}\Re{\vb{p}^*\vb{G}_n(\vb{r}_i,\vb{r}_k,\omega)\var{\epsilon}\delta
V_k\vb{G}_n(\vb{r}_k,\vb{r}_j,\omega)\vb{p}} \label{eq2}
\end{equation}
and
\begin{equation}
\var_{k,n}^{'}{\gamma}_{ij}=\frac{2\omega^{4}}{\hbar\epsilon_{0}
c^4}\Im{\vb{p}^*\vb{G}_n(\vb{r}_i,\vb{r}_k,\omega)\var{\epsilon}\delta
V_k\vb{G}_n(\vb{r}_k,\vb{r}_j,\omega)\vb{p}}. \label{eq3}
\end{equation}
In the equations above, we use the expressions for the parameters
of the master equation in terms of the Dyadic Green's function
presented in the main text. Taking into account that
$\vb{G}_n(\vb{r}_i,\vb{r}_k,\omega)=\vb{G}^T_n(\vb{r}_k,\vb{r}_i,\omega)$,
the dependence of \autoref{eq2} and \autoref{eq3} on the simulated
electric fields obtained for both QEs radiating, independently,
within the dielectric permittivity map can be written as
\begin{eqnarray}
\var^{'}_{k,n}{g}_{ij}&=&\frac{\epsilon_0}{\hbar}\Re{\var{\epsilon}\delta
V_k\vb{E}_{i,n}^T(\vb{r}_k)\vb{E}_{j,n}(\vb{r}_k)}, \label{eqg}
\\
\var^{'}_{k,n}{\gamma}_{ij}&=&\frac{2\epsilon_0}{\hbar}\Im{\var\epsilon\delta
V_k\vb{E}_{i,n}^T(\vb{r}_k)\vb{E}_{j,n}(\vb{r}_k)},\label{eqgamma}
\end{eqnarray}
where $\vb{E}_{i,n}(\vb{r}_k)=\tfrac{\omega^2}{\epsilon_0
c^2}\vb{G}_n(\vb{r}_k,\vb{r}_{i},\omega)\vb{p}_{i}$ are the
radiated fields by QE $i$ within the permittivity map
$\epsilon_n(\vb{r})$.

Using \autoref{eqg} and \autoref{eqgamma}, we can evaluated the
effect of the localized permittivity alteration in the target
function, which depends, in general, on the master equation
parameters $f=f(\gamma_{ij},g_{ij})$. In our designs, we aim to
maximize the Wootters concurrence, $f\equiv C$, and therefore, we
can write
\begin{equation}
\var_{k,n}{C}=\left(\frac{\partial C}{\partial
g_{12}}\right)\var_{k,n}{g_{12}}+\left(\frac{\partial
C}{\partial\gamma_{12}}\right)\var_{k,n}{\gamma_{12}}+\left(\frac{
\partial C}{\partial\gamma_1}\right)\var_{k,n}{\gamma_1}+\left(\frac{\partial C}{\partial\gamma_2}\right)\var_{k,n}{\gamma_2},
\end{equation}
which establishes the optimization criterion. During the iteration
$n$, $\delta\epsilon$ is introduced at position $\vb{r}_k$ if
$\var_{k,n}{C}>0$, while it is discarded otherwise. Thus, we have
$\epsilon_{n+1}(\vb{r}_k)=\epsilon_{n}(\vb{r}_k)+\delta\epsilon$,
while $\epsilon_{n+1}(\vb{r}_k)=\epsilon_{n}(\vb{r}_k)$ otherwise:
\begin{equation}
\epsilon_{n+1}(\vb{r}_k)=\begin{cases}
\epsilon_{n}(\vb{r}_k)+\delta\epsilon\,\,\,\,{\rm if}\,\,\var_{k,n}{C}>0, \\
\epsilon_{n}(\vb{r}_k)\,\,\,\,\,\,\,\,\,\,\,\,\,\,\,\,\,{\rm
otherwise}.
\end{cases} \label{criterion}
\end{equation}
This is the core of the topology-optimization algorithm, acting at
the level of the electromagnetic Dyadic Green's function, employed
for the design of the dielectric cloaks presented and investigated
in the main text.
\begin{figure}[t]
\centering
\includegraphics[width=0.6\textwidth]{FigS2.pdf}
\caption{Permittivity maps for the ID cloaks labelled as 3 (left)
and 4 (right) in Figure 2(a). In the former, $d_{12}=30\,{\rm
nm}$, in the latter, $d_{12}=950\,{\rm nm}$, while
$P=7\cdot10^{-2}\gamma$ in both panels. The dielectric constant is
represented by white-to-black linear scales with different
$\epsilon_{\rm max}$.} \label{fig:S2}
\end{figure}

\autoref{fig:S1} presents the topology-optimization process for \textcolor{red}{points 2 and 4} in Figure 2(a) in the main text ($d_{12}=950\,{\rm nm}$, $P=5\cdot 10^{-3}\gamma$ \textcolor{red}{and $P=7\cdot 10^{-2}\gamma$, respectively}). It plots the concurrence versus iteration step \textcolor{red}{showing the two possible ending mechanisms of the algorithm. It is set to end either if a plateau of concurrence values is found, as in the case on the right panel (last iteration at $n=485$), or when the pre-set threshold for the dielectric constant, $\epsilon_{\rm max}=9$ (see main text), is reached (see left panel, with last iteration at $n=374$).} The permittivity maps at four specific steps, $n=100,\,200,\,300\,{\rm and}\,374$ \textcolor{red}{($485$)} are also shown.
% It plots the concurrence versus iteration step up to $n=374$ \textcolor{red}{(485)}, when the pre-set threshold for the dielectric constant, $\epsilon_{\rm max}=9$ (see main text), is reached. The permittivity maps at four specific steps, $n=100,\,200,\,300\,{\rm and}\,374$ are shown. This shows one of the ending mechanisms for the algorithm, which is also set to end if a plateau of concurrence values is found.

\autoref{fig:S2} renders the permittivity maps for the ID cloaks
at points 3 and 4 in Figure 2(a). These are taken in the high
pumping regime ($P/\gamma=7\cdot10^{-2}$), where the efficiency of
entanglement generation worsens. The grey scale codes the
dielectric constant linearly from 1 (white) to $\epsilon_{\rm
max}$ (black, different in each case). The map labelled as 3
(left) belongs to the region where both $C_0$ and $S_{L,0}$ are
non-negligible. The algorithm does not find the optimization path
and the generated structure does not provide a significant
concurrence enhancement over free space. The dielectric map on the
right resembles its low pumping counterpart, see map 2 in Figure
3(a). However, the design does not reach the threshold
$\epsilon_{\rm max}=9$ and yields lower concurrence values. Note
that, again, the initial state of the QEs in free space is
partially mixed.

\section{Finite-size effects}
\begin{figure}[t]
\centering
\includegraphics[width=0.7\linewidth]{FigS4.pdf}
\caption{Concurrence versus pumping rate for the two devices
considered in Figure 3(b) of the main text and larger
inter-emitter distances, $d_{12}$. The colors label the dimensions
of the dielectric structure: $R=5.5\lambda$, $h=15.5\lambda$
(green) and $R=3.75\lambda$, $h=10\lambda$ (violet).}
\label{fig:S3}
\end{figure}
In the main text, we have shown that finite-size effects are
relevant for ID cloaks operating at inter-emitter separations,
$d_{12}$, comparable with the distance between the QE positions
and the closest device edge ($R$ and $\pm h/2$). This finding is
illustrated in Figure 2, which corresponds  $R=3.75\lambda$ and
$h=10\lambda$. At $d_{12}\geq 3\lambda$, the concurrence
enhancement significantly decreases and starts to oscillate.
Figure 3(b) sheds insights into this result, and reveals a strong
dependence on the pumping strength. \autoref{fig:S3} completes
this analysis by displaying concurrence versus pumping strength
for devices operating at four different QE-QE distances at which
the cloak performance drops. The purple dots correspond to
structures with dimensions $R=3.75\lambda$ and $h=10\lambda$ while
the green dots belong to larger topology-optimized cloaks, with
$R=5.5\lambda$ and $h=15.5\lambda$ (the same sizes as those
considered in Figure 3(b) of the main text). We can observe that
the performance of the former barely depends on $d_{12}$, which
indicates that, except for an slight reduction for all $P$,
finite-size effects are similar for distances between 1250 and
2000 nm ($3.1\lambda$ and $5\lambda$, respectively). On the
contrary, their impact in the larger devices increases for larger
$d_{12}$. This is only apparent at very low pumping rates, where
the devices perform best. The concurrence curve bends down in this
region for $d_{12}>1250\,{\rm nm}$.
\begin{figure}[t]
\centering
\includegraphics[width=0.7\linewidth]{FigS5.pdf}
\caption{Dielectric maps for ID cloaks of different dimensions:
$R=5.5\lambda$, $h=15.5\lambda$ (left) and $R=3.75\lambda$,
$h=10\lambda$ (right). The panels labelled as 1 and 2 correspond
to devices operating at $d_{12}=1250\,{\rm nm}$ and
$P=5\cdot10^{3}\gamma$. The enlarged areas on the right panels
zoom in the region close to the QEs, marked by red (1) and green
(2) rectangles.} \label{fig:S4}
\end{figure}

The dielectric maps displayed in \autoref{fig:S4} correspond to
the devices operating at $d_{12}=1250$ nm and $P/\gamma=5\cdot
10^{-3}$ in the top left panel of \autoref{fig:S3}. Apparently,
the permittivity map on the left ($R=5.5\lambda$,
$h=15.5\lambda$), is an extension of the right one
($R=3.75\lambda$, $h=10\lambda$). Indeed, both dielectric cloaks
present a very similar structure in the region spanned by the
smaller one. We can identify the waveguide elements along $z$-axis
(see main text), as well as the lateral arrangements of sharp
reflectors cancelling the emission into free space. As expected,
in the large device, the topology-optimization procedure
introduces more reflectors, which reduce radiation leakage more
efficiently. However, a closer look into the dielectric
distribution in the vicinity of the QEs reveals remarkable
differences between the designs that are not so apparent
initially. The zoom-in panels on the right hand side seem to
indicate that the near-field maps promote radiation along the
$r$-axis ($z$-axis) in the large (small) cloaks. Note the regions
of large permittivity (in black) in each case. This indicates that
the presence of extra reflectors in the larger design, and
therefore the reduction of radiation loss, affects the
permittivity in the vicinity of the QE. We can conclude that the
topology-optimization procedure allows harnessing the radiation of
the QEs along the radial direction for entanglement generation.

\section{Linear entropy and second-order correlation function}
As anticipated in the main text, the ID cloaks provide
entanglement to the QE-QE states by increasing as well their mixed
character, approaching the limit of maximum-entangled-mixed-states
\cite{delValle2011}. To show this more clearly, \autoref{fig:S6}
presents the linear entropy enhancement (defined as $S_L-S_{L,0}$,
see main text) map for the devices in Figure 2. The resemblance
with Figure 2(a) is remarkable. Both, the concurrence and entropy
enhancements present the same structure, increasing for lower $P$
and all inter-emitter distances up to the region where finite-size
effects come in. We can observe that the topology-optimized
designs yield entropy enhancements as large as
$S_L-S_{L,0}\approx0.6$, the region where their performance
approach the maximum-entangled-mixed-states curve in Figure 5(b).
\begin{figure}[t]
\centering
\includegraphics[width=0.6\linewidth]{FigS6.pdf}
\caption{Linear entropy enhancement, $S_L-S_{L,0}$, versus
inter-emitter distance and pumping strength for  the devices in
Figure 2(a) of the main text.} \label{fig:S6}
\end{figure}
\begin{figure}[!ht] \centering
\includegraphics[width=0.6\linewidth]{FigS7.pdf}
\caption{Steady-state, normalized second-order cross correlation
function, $g_{12}^{(2)}(0)$ versus $d_{12}$ and $P/\gamma$ for the
ID devices in Figure 2(a). The colors render $g_{12}^{(2)}(0)$ in
logarithmic scale from $5\cdot10^{-3}$ (dark red) to 1 (white).
Isocurves of $g_{12}^{(2)}(0)$ in free-space are plotted in black
solid lines.} \label{fig:S7}
\end{figure}

Our work focuses on the entanglement generation in QE pairs by
means of their dielectric environment. Thus, we have focused our
attention in magnitudes such as the concurrence or negativity,
which we employ as a measurement of the performance of the
devices. Moreover, we have shed light into our findings by means
of quantities such as the master equation parameters or the linear
entropy. Here, we analyze briefly the properties of the light
radiated by these systems, which can be used as an far-field
witness of entanglement. In particular, we examine the zero-delay,
normalized, second-order cross correlation function in the steady
state. This gives us insight into the statistical properties of
the photons emitted by the ID systems. In terms of the density
matrix entries, it takes the form~\cite{Downing2020}
\begin{equation}
g_{12}^{(2)}(0)=\frac{\rho_{33}}{(\rho_{11}+\rho_{33})(\rho_{22}+\rho_{33})}.
\label{eqg0}
\end{equation}
$g_{12}^{(2)}(0)$ is equal to one if the emitters act as
uncorrelated, coherent, photon sources. On the contrary, it
different from one if the emission from one QE is conditioned by
the emission of the other QE. Indeed, the numerator above,
$\rho_{33}$, is related to the probability of simultaneous photon
emission (and detection), while the two factors in the
denominator, $(\rho_{11}+\rho_{33})$ and $(\rho_{22}+\rho_{33})$,
can be interpreted as the intensity of the light emitted from each
QE. In terms of the normalized QE decay rates and coupling
strengths, \autoref{eqg0} reads
\begin{equation}
g_{12}^{(2)}(0)=\left[\frac{r(1+r)(2+r)}{\mathcal{D}}(16\tilde{g}_{12}^2+(1+r)^2)+\frac{4(1+r)(8\tilde{g}_{12}^2+\tilde{\gamma}_1(1+r)^2)(8\tilde{g}_{12}^2+\tilde{\gamma}_2(1+r)^2)}{\mathcal{D}(16\tilde{g}_{12}^2+(1+r)^2)}\right]^{-1},
\end{equation}
with
$\mathcal{D}=4(r-1)\tilde{\gamma}_{12}^2\left[16\tilde{g}_{12}^2+(1+r)^2\right]+(1+r)^3\left[16\tilde{g}_{12}^2+(4\tilde{\gamma}_1\tilde{\gamma}_2+r(2+r))\right]$.
\autoref{fig:S7} shows that the conditions that increase
concurrence also give rise to $g_{12}^{(2)}(0)<1$. It shows a
photon correlation map that resembles very much Figure 2(a) of the
main text, as well and \autoref{fig:S6} above. This indicates that
antibunching (or subpoissonian statistics) takes place in the
regions of large entanglement, and reduce the probability of
simultaneous two-photon emission in the system.

\section{Binarization and experimental realization}
\begin{figure}[!ht] \centering
\includegraphics[width=0.95\linewidth]{FigS8.pdf}
\caption{\textcolor{red}{Binarization of the ID cloak corresponding to point 4 in Figure 2(a) in the main text. (a) Concurrence versus top permittivity for $\epsilon_{\rm c-o}=1.5$. (b) Concurrence versus cut-off permittivity for $\epsilon_{\rm top}=3$. The horizontal continuous red lines in both panels indicate the concurrence value that results from the optimized dielectric structure. (c) Histogram that shows the number of mesh elements with a given permittivity value (with step $\var{\epsilon}=0.25$). (d) Binarized permittivity maps of the configurations indicated with the black arrows on panels (a) and (b): $\epsilon_{\rm top}=3.7$, $\epsilon_{\rm c-o}=1.5$ and $\epsilon_{\rm top}=3$, $\epsilon_{\rm c-o}=1.45$.}} \label{fig:S8}
\end{figure}
\textcolor{red}{The designs obtained from our topology optimization algorithm take intermediate permittivity values between the vacuum permittivity $\epsilon=1$, and the maximum permittivity, that results from the iterative procedure itself, but always satisfies $\epsilon_{\rm max}\leq 9$. No value has been  discriminated as long as convergence was guaranteed. However, with the purpose of a possible experimental realization of our designs, in this section we introduce a binarization in the permittivity maps of the dielectric cloaks. The minimum permittivity is always set to 1 (air), while the material permittivity, $\epsilon_{\rm top}$, corresponds to the material that constitutes the cloak. In between, $\epsilon_{\rm c-o}$ sets the boundary between the two materials and marks the cut-off from which the rest of the values take any of the two previously chosen extremes. In this case, the binarized permittivity is given by
\begin{equation}
\epsilon_{b}(\vb{r})=\begin{cases}
1\,\,\,\,\,\,\,\,\,\,\,\,\,\,\,\,\,\,\,\,\,\,\,\,\,\,\,\,\,\,\,\,\,\,\,{\rm if}\,\,\epsilon(\vb{r})\leq\epsilon_{\rm c-o}\\
\epsilon_{\rm top}=f\epsilon_{\rm max}\,\,\,\,{\rm
if}\,\,\epsilon(\vb{r})>\epsilon_{\rm c-o}
\end{cases}, \label{criterion}
\end{equation}
where $\epsilon(\vb{r})$ is the permittivity map that results from the optimization procedure.}

\textcolor{red}{\autoref{fig:S8} displays the performance of our dielectric cloaks when the described binarization is applied. We selected the ID cloak that belongs to point 4 in Figure 2(a) of the main text ($d_{12}=950\,{\rm nm}$, $P=7\cdot 10^{-2}\gamma$) and represented the concurrence values obtained after implementing the binarization in the permittivity structure both in terms of $\epsilon_{\rm top}$, when the cut-off permittivity is fixed to $\epsilon_{\rm c-o}=1.5$ (see panel (a)); and in terms of the cut-off permittivity $\epsilon_{\rm c-o}$, when the upper value is set to $\epsilon_{\rm top}=3$ (see panel (b)). Note that the optimal concurrence is nearly achieved for several configurations of extreme and cut-off values.}

\textcolor{red}{The top permittivity value taken in the binarizations, $\epsilon_{\rm top}$, has been selected considerably far from the maximum resulting from the optimized case, $\epsilon_{\rm max}=7.3$, this is, $f<1$, due to the fact that most of the intermediate values are close to $\epsilon=1$ in this design. This can be seen in the upper right histogram in panel (c) of \autoref{fig:S8}, where we represented the distribution of permittivity values within the ID cloak, this is, the number of mesh elements that have a permittivity value within a certain interval ($\var{\epsilon=0.25}$), covering the entire range from air to $\epsilon_{\rm max}$. The distribution in panel (c), as well as results in panels (a) and (b), also reveal that, in spite of obtaining a design whose experimental realization entails drawbacks and difficulties, it is possible to convert it into a feasible structure without affecting its performance in the generation of entanglement. The binarized dielectric cloaks corresponding to maximum concurrence points indicated with black arrows in both panels (a) and (b) are also represented at the bottom right permittivity maps (d1) and (d2).}


\bibliography{bibinvdesent}

\bibliographystyle{apsrev4-1}

\end{document}
