# Supplementary material for: Inverse-designed dielectric cloaks for entanglement generation
Source: Nanophotonics. 2022 Aug 22;11(19):4387–95. doi: 10.1515/nanoph-2022-0231 (PMC11501985; doi:10.1515/nanoph-2022-0231)
Supplement: Supplementary file 3 — Supplementary Material Details [file j_nanoph-2022-0231_suppl_003.zip]

Archive with 2 entries (2 files):
- Point2.mph
- Point2.m
