# Supplementary material for: Inverse-designed dielectric cloaks for entanglement generation
Source: Nanophotonics. 2022 Aug 22;11(19):4387–95. doi: 10.1515/nanoph-2022-0231 (PMC11501985; doi:10.1515/nanoph-2022-0231)
Supplement: Supplementary file 3 — Supplementary Material Details [file j_nanoph-2022-0231_suppl_003.zip › Point2.m]

% COMSOL Multiphysics Model M-file
% Generated by COMSOL 3.5a (COMSOL 3.5.0.603, $Date: 2008/12/03 17:02:19 $)

%% MODEL DEFINITION AND SPECIFICATION

% Clear our model object:
flclear fem

% COMSOL version:
clear vrsn
vrsn.name = 'COMSOL 3.5';
vrsn.ext = 'a';
vrsn.major = 0;
vrsn.build = 603;
vrsn.rcs = '$Name:  $';
vrsn.date = '$Date: 2008/12/03 17:02:19 $';
fem.version = vrsn;

% The name of this file is given by the variable 'flbinaryfile':
flbinaryfile='Point2.mphm';

% Constants definition:
fem.const = {'eps_background','3^2', ...
  'wavelength','4e-7', ...
  'c','3e8'};

% Geometry details:
% Some geometry objects are stored in a separate file (mphm)
clear draw
g15=flbinary('g15','draw',flbinaryfile);
g19=flbinary('g19','draw',flbinaryfile);
draw.p.objs = {g15,g19};
draw.p.name = {'PT1','PT2'};
draw.p.tags = {'g15','g19'};
g14=flbinary('g14','draw',flbinaryfile);
g18=flbinary('g18','draw',flbinaryfile);
draw.c.objs = {g14,g18};
draw.c.name = {'B1','B2'};
draw.c.tags = {'g14','g18'};
g11=flbinary('g11','draw',flbinaryfile);
g5=flbinary('g5','draw',flbinaryfile);
g7=flbinary('g7','draw',flbinaryfile);
g9=flbinary('g9','draw',flbinaryfile);
draw.s.objs = {g11,g5,g7,g9};
draw.s.name = {'CO2','R1','R2','R3'};
draw.s.tags = {'g11','g5','g7','g9'};
fem.draw = draw;
fem.geom = geomcsg(fem);

% Multiphysics
fem=multiphysics(fem);

% Initialize mesh:
fem.mesh=meshinit(fem, ...
                  'hauto',1, ...
                  'hmaxsub',[1,1E-7,2,2E-8]);

% Application mode 1:
% Physics interface (QE1, Boundary Conditions, material properties...)
clear appl
appl.mode.class = 'AxisymmetricWaves';
appl.mode.type = 'axi';
appl.name = 'rfwh';
appl.module = 'RF';
appl.border = 'on';
appl.assignsuffix = '_rfwh';
clear prop
prop.field='TM';
appl.prop = prop;
clear bnd
bnd.type = {'ax','cont','H','SC'}; % Scattering BC and QE1
bnd.H0 = {{0;0;0},{0;0;0},{0;'H0';0},{0;0;0}};
bnd.ind = [1,1,2,1,2,1,2,1,2,1,2,1,2,3,2,2,2,2,4,4];
appl.bnd = bnd;
clear equ
equ.epsilonr = {1,'realeps'}; % Assignment of permittivity to domains
equ.ind = [1,2,2,2];
appl.equ = equ;
appl.var = {'nu','c/wavelength'}; % Frequency operation
fem.appl{1} = appl;

% Application mode 2:
% Physics interface (QE2, Boundary Conditions, material properties...)
clear appl
appl.mode.class = 'AxisymmetricWaves';
appl.mode.type = 'axi';
appl.dim = {'Ephi2','Hphi2','Ar2','Aphi2','Az2','scEphi2','scHphi2', ...
  'psi2'};
appl.name = 'rfwh2';
appl.module = 'RF';
appl.border = 'on';
appl.assignsuffix = '_rfwh2';
clear prop
prop.field='TM';
clear weakconstr
weakconstr.value = 'off';
weakconstr.dim = {'lm4','lm5','tlmr4','lm6','tlmz4'};
prop.weakconstr = weakconstr;
appl.prop = prop;
clear bnd
bnd.type = {'ax','cont','H','SC'}; % SBC and QE2
bnd.H0 = {{0;0;0},{0;0;0},{0;'H0';0},{0;0;0}};
bnd.ind = [1,1,2,1,2,1,2,1,2,1,2,1,2,2,3,2,2,2,4,4];
appl.bnd = bnd;
clear equ
equ.epsilonr = {1,'realeps'};
equ.ind = [1,2,2,2];
appl.equ = equ;
appl.var = {'nu','c/wavelength'};
fem.appl{2} = appl;
fem.sdim = {'r','z'};
fem.frame = {'ref'};
fem.border = 1;
clear units;
units.basesystem = 'SI';
fem.units = units;

% Useful global expressions definition:
fem.globalexpr = {'H0','1i*7.03E5*omegaeV', ...
  'z1','-4.72E-7', ...
  'z2','4.72E-7', ...
  'Ezz1','conj(Ez_rfwh)', ...
  'Ezz2','conj(Ez_rfwh2)', ...
  'omegaeV','c/241.8E12/wavelength'};

femr=fem; % Save current fem structure for restart purposes

% Functions:
% Interpolation of permittivity from an external text file
clear fcns
fcns{1}.type='interp';
fcns{1}.name='realeps';
fcns{1}.filename='C:\Users\...\epsilon0.txt'; % File directory
fcns{1}.fileindex='1';
fcns{1}.method='linear';
fcns{1}.extmethod='const';
fcns{1}.defvars='true';
femr.functions = fcns;

%% MODEL SOLVER:

% ODE Settings for the solver:
clear ode
clear units;
units.basesystem = 'SI';
ode.units = units;
femr.ode=ode;

% Multiphysics:
femr=multiphysics(femr);

% Extend mesh:
femr.xmesh=meshextend(femr);

% Solve problem:
% Solver aspects
femr.sol=femstatic(femr, ...
                  'complexfun','on', ...
                  'solcomp',{'Hphi','Hphi2'}, ...
                  'outcomp',{'Hphi','Hphi2'}, ...
                  'blocksize','auto', ...
                  'linsolver','pardiso');

%% TO ALGORITHM:

% Evaluate coupling constants and decay rates at specific points and
% boundaries:
re21=postint(femr,'real(Ezz1)', ...
           'unit','V/m', ...
           'recover','off', ...
           'dl',10, ...
           'edim',0);

im21=postint(femr,'2*imag(Ezz1)', ...
           'unit','V/m', ...
           'recover','off', ...
           'dl',10, ...
           'edim',0);

im11=postint(femr,'(4/(6.62607015e-34*nu_rfwh))*2*3.141592*r*(abs(nz)*sign(z-z1)*Pozav_rfwh+abs(nr)*sign(r)*Porav_rfwh)', ...
           'unit','m^2*kg*m/s^3', ...
           'recover','off', ...
           'dl',[5,7,16], ...
           'edim',1);
       
im22=postint(femr,'(4/(6.62607015e-34*nu_rfwh))*2*3.141592*r*(abs(nz)*sign(z-z2)*Pozav_rfwh2+abs(nr)*sign(r)*Porav_rfwh2)', ...
           'unit','m^2*kg*m/s^3', ...
           'recover','off', ...
           'dl',[9,11,17], ...
           'edim',1);

% Extract permittivity map and couplings variation in each mesh element:
[eps0,gij,gmij,gmii,gmjj]=posteval(femr,'realeps','real(conj(Er_rfwh2)*conj(Er_rfwh)+conj(Ez_rfwh2)*conj(Ez_rfwh))', ...
    '2*imag(conj(Er_rfwh2)*conj(Er_rfwh)+conj(Ez_rfwh2)*conj(Ez_rfwh))', ...
    '2*imag(conj(Er_rfwh2)^2+conj(Ez_rfwh2)^2)','2*imag(conj(Er_rfwh)^2+conj(Ez_rfwh)^2)');

% Save mesh coordinates:
coord=eps0.p;

hbareV=6.58212e-16;
dt=6e-3; % Iteration step
r=0.0047;
nit=800; % Number of iterations 
i2=1; % Iteration count
k2=1;

% Concurrence calculation and differentiation. Compute relevant parameters:
GM1=im11; GM2=im22;
G12=re21/(1e9*hbareV); GM12=im21/(1e9*hbareV);
P=(r/2)*(GM1+GM2);
A=1+P/(GM1+GM2);
B=GM1+GM2-2*P;
D=(GM1+GM2)*(GM1+GM2+2*P);
den=-B*GM12^2*(16*G12^2*(GM1+GM2)^2+D^2)+D*(4*G12^2*(GM1+GM2)^2*(GM1+GM2+4*A*P)+(GM1+GM2+2*P)*(GM1*GM2+A*(GM1+GM2)*P)*D);
x=(P*D*(8*G12^2*(GM1+GM2)^2+GM2*(GM1+GM2+2*P)*D))/den;
y=(P*D*(8*G12^2*(GM1+GM2)^2+GM1*(GM1+GM2+2*P)*D))/den;
z=(P/(GM1+GM2))*(x+y);
% Concurrence:
Css=2*(sqrt((4*G12^2*(x-y)^2+GM12^2*(x+y-2*z)^2)/(2*P+GM1+GM2)^2)-sqrt(z*(1-(x+y)*(1+P/(GM1+GM2)))));
coh=(32*G12*r^2*(GM1 - GM2)^2*(r + 1)^3*(GM1 + GM2)^4*(- 16*G12^2*GM1^2*r^4 - 64*G12^2*GM1^2*r^3 - 96*G12^2*GM1^2*r^2 - 64*G12^2*GM1^2*r - 16*G12^2*GM1^2 - 32*G12^2*GM1*GM2*r^4 - 128*G12^2*GM1*GM2*r^3 - 192*G12^2*GM1*GM2*r^2 - 128*G12^2*GM1*GM2*r - 32*G12^2*GM1*GM2 - 16*G12^2*GM2^2*r^4 - 64*G12^2*GM2^2*r^3 - 96*G12^2*GM2^2*r^2 - 64*G12^2*GM2^2*r - 16*G12^2*GM2^2 - 192*G12^2*GM12^2*r^2 + 256*G12^2*GM12^2*r - 64*G12^2*GM12^2 + GM1^4*r^6 + 6*GM1^4*r^5 + 14*GM1^4*r^4 + 16*GM1^4*r^3 + 9*GM1^4*r^2 + 2*GM1^4*r + 4*GM1^3*GM2*r^6 + 24*GM1^3*GM2*r^5 + 60*GM1^3*GM2*r^4 + 80*GM1^3*GM2*r^3 + 60*GM1^3*GM2*r^2 + 24*GM1^3*GM2*r + 4*GM1^3*GM2 + 6*GM1^2*GM2^2*r^6 + 36*GM1^2*GM2^2*r^5 + 92*GM1^2*GM2^2*r^4 + 128*GM1^2*GM2^2*r^3 + 102*GM1^2*GM2^2*r^2 + 44*GM1^2*GM2^2*r + 8*GM1^2*GM2^2 - 4*GM1^2*GM12^2*r^4 + 8*GM1^2*GM12^2*r^3 + 16*GM1^2*GM12^2*r^2 - 8*GM1^2*GM12^2*r - 12*GM1^2*GM12^2 + 4*GM1*GM2^3*r^6 + 24*GM1*GM2^3*r^5 + 60*GM1*GM2^3*r^4 + 80*GM1*GM2^3*r^3 + 60*GM1*GM2^3*r^2 + 24*GM1*GM2^3*r + 4*GM1*GM2^3 - 8*GM1*GM2*GM12^2*r^4 + 16*GM1*GM2*GM12^2*r^3 + 32*GM1*GM2*GM12^2*r^2 - 16*GM1*GM2*GM12^2*r - 24*GM1*GM2*GM12^2 + GM2^4*r^6 + 6*GM2^4*r^5 + 14*GM2^4*r^4 + 16*GM2^4*r^3 + 9*GM2^4*r^2 + 2*GM2^4*r - 4*GM2^2*GM12^2*r^4 + 8*GM2^2*GM12^2*r^3 + 16*GM2^2*GM12^2*r^2 - 8*GM2^2*GM12^2*r - 12*GM2^2*GM12^2))/(((GM12^2*((2*r*(r + 1)*(8*G12^2*(GM1 + GM2)^2 + GM1*(r + 1)^2*(GM1 + GM2)^3)*(GM1 + GM2)^3)/((r + 1)^3*(GM1 + GM2)^5*(16*G12^2 + GM1^2*r^2 + 2*GM1^2*r + 2*GM1*GM2*r^2 + 4*GM1*GM2*r + 4*GM1*GM2 + GM2^2*r^2 + 2*GM2^2*r) + 4*GM12^2*(16*G12^2*(GM1 + GM2)^2 + (r + 1)^2*(GM1 + GM2)^4)*(r - 1)*(GM1 + GM2)) - r*((2*r*(r + 1)*(8*G12^2*(GM1 + GM2)^2 + GM1*(r + 1)^2*(GM1 + GM2)^3)*(GM1 + GM2)^3)/((r + 1)^3*(GM1 + GM2)^5*(16*G12^2 + GM1^2*r^2 + 2*GM1^2*r + 2*GM1*GM2*r^2 + 4*GM1*GM2*r + 4*GM1*GM2 + GM2^2*r^2 + 2*GM2^2*r) + 4*GM12^2*(16*G12^2*(GM1 + GM2)^2 + (r + 1)^2*(GM1 + GM2)^4)*(r - 1)*(GM1 + GM2)) + (2*r*(r + 1)*(8*G12^2*(GM1 + GM2)^2 + GM2*(r + 1)^2*(GM1 + GM2)^3)*(GM1 + GM2)^3)/((r + 1)^3*(GM1 + GM2)^5*(16*G12^2 + GM1^2*r^2 + 2*GM1^2*r + 2*GM1*GM2*r^2 + 4*GM1*GM2*r + 4*GM1*GM2 + GM2^2*r^2 + 2*GM2^2*r) + 4*GM12^2*(16*G12^2*(GM1 + GM2)^2 + (r + 1)^2*(GM1 + GM2)^4)*(r - 1)*(GM1 + GM2))) + (2*r*(r + 1)*(8*G12^2*(GM1 + GM2)^2 + GM2*(r + 1)^2*(GM1 + GM2)^3)*(GM1 + GM2)^3)/((r + 1)^3*(GM1 + GM2)^5*(16*G12^2 + GM1^2*r^2 + 2*GM1^2*r + 2*GM1*GM2*r^2 + 4*GM1*GM2*r + 4*GM1*GM2 + GM2^2*r^2 + 2*GM2^2*r) + 4*GM12^2*(16*G12^2*(GM1 + GM2)^2 + (r + 1)^2*(GM1 + GM2)^4)*(r - 1)*(GM1 + GM2)))^2 + 4*G12^2*((2*r*(r + 1)*(8*G12^2*(GM1 + GM2)^2 + GM1*(r + 1)^2*(GM1 + GM2)^3)*(GM1 + GM2)^3)/((r + 1)^3*(GM1 + GM2)^5*(16*G12^2 + GM1^2*r^2 + 2*GM1^2*r + 2*GM1*GM2*r^2 + 4*GM1*GM2*r + 4*GM1*GM2 + GM2^2*r^2 + 2*GM2^2*r) + 4*GM12^2*(16*G12^2*(GM1 + GM2)^2 + (r + 1)^2*(GM1 + GM2)^4)*(r - 1)*(GM1 + GM2)) - ...
    (2*r*(r + 1)*(8*G12^2*(GM1 + GM2)^2 + GM2*(r + 1)^2*(GM1 + GM2)^3)*(GM1 + GM2)^3)/((r + 1)^3*(GM1 + GM2)^5*(16*G12^2 + GM1^2*r^2 + 2*GM1^2*r + 2*GM1*GM2*r^2 + 4*GM1*GM2*r + 4*GM1*GM2 + GM2^2*r^2 + 2*GM2^2*r) + 4*GM12^2*(16*G12^2*(GM1 + GM2)^2 + (r + 1)^2*(GM1 + GM2)^4)*(r - 1)*(GM1 + GM2)))^2)/((r + 1)^2*(GM1 + GM2)^2))^(1/2)*(16*G12^2*GM1^2*r^3 + 48*G12^2*GM1^2*r^2 + 48*G12^2*GM1^2*r + 16*G12^2*GM1^2 + 32*G12^2*GM1*GM2*r^3 + 96*G12^2*GM1*GM2*r^2 + 96*G12^2*GM1*GM2*r + 32*G12^2*GM1*GM2 + 16*G12^2*GM2^2*r^3 + 48*G12^2*GM2^2*r^2 + 48*G12^2*GM2^2*r + 16*G12^2*GM2^2 + 64*G12^2*GM12^2*r - 64*G12^2*GM12^2 + GM1^4*r^5 + 5*GM1^4*r^4 + 9*GM1^4*r^3 + 7*GM1^4*r^2 + 2*GM1^4*r + 4*GM1^3*GM2*r^5 + 20*GM1^3*GM2*r^4 + 40*GM1^3*GM2*r^3 + 40*GM1^3*GM2*r^2 + 20*GM1^3*GM2*r + 4*GM1^3*GM2 + 6*GM1^2*GM2^2*r^5 + 30*GM1^2*GM2^2*r^4 + 62*GM1^2*GM2^2*r^3 + 66*GM1^2*GM2^2*r^2 + 36*GM1^2*GM2^2*r + 8*GM1^2*GM2^2 + 4*GM1^2*GM12^2*r^3 + 4*GM1^2*GM12^2*r^2 - 4*GM1^2*GM12^2*r - 4*GM1^2*GM12^2 + 4*GM1*GM2^3*r^5 + 20*GM1*GM2^3*r^4 + 40*GM1*GM2^3*r^3 + 40*GM1*GM2^3*r^2 + 20*GM1*GM2^3*r + 4*GM1*GM2^3 + 8*GM1*GM2*GM12^2*r^3 + 8*GM1*GM2*GM12^2*r^2 - 8*GM1*GM2*GM12^2*r - 8*GM1*GM2*GM12^2 + GM2^4*r^5 + 5*GM2^4*r^4 + 9*GM2^4*r^3 + 7*GM2^4*r^2 + 2*GM2^4*r + 4*GM2^2*GM12^2*r^3 + 4*GM2^2*GM12^2*r^2 - 4*GM2^2*GM12^2*r - 4*GM2^2*GM12^2)^3) - (64*G12*r^2*(GM1 - GM2)^2*(r + 1)^4*(GM1 + GM2)^4*(16*G12^2*GM1^2*r^3 + 48*G12^2*GM1^2*r^2 + 16*G12^2*GM1^2*r - 16*G12^2*GM1^2 + 32*G12^2*GM1*GM2*r^3 + 96*G12^2*GM1*GM2*r^2 + 32*G12^2*GM1*GM2*r - 32*G12^2*GM1*GM2 + 16*G12^2*GM2^2*r^3 + 48*G12^2*GM2^2*r^2 + 16*G12^2*GM2^2*r - 16*G12^2*GM2^2 - 64*G12^2*GM12^2*r + 64*G12^2*GM12^2 + GM1^4*r^5 + 5*GM1^4*r^4 + 9*GM1^4*r^3 + 7*GM1^4*r^2 + 2*GM1^4*r + 4*GM1^3*GM2*r^5 + 20*GM1^3*GM2*r^4 + 32*GM1^3*GM2*r^3 + 16*GM1^3*GM2*r^2 - 4*GM1^3*GM2*r - 4*GM1^3*GM2 + 6*GM1^2*GM2^2*r^5 + 30*GM1^2*GM2^2*r^4 + 46*GM1^2*GM2^2*r^3 + 18*GM1^2*GM2^2*r^2 - 12*GM1^2*GM2^2*r - 8*GM1^2*GM2^2 - 4*GM1^2*GM12^2*r^3 - 4*GM1^2*GM12^2*r^2 + 4*GM1^2*GM12^2*r + 4*GM1^2*GM12^2 + 4*GM1*GM2^3*r^5 + 20*GM1*GM2^3*r^4 + 32*GM1*GM2^3*r^3 + 16*GM1*GM2^3*r^2 - 4*GM1*GM2^3*r - 4*GM1*GM2^3 - 8*GM1*GM2*GM12^2*r^3 - 8*GM1*GM2*GM12^2*r^2 + 8*GM1*GM2*GM12^2*r + 8*GM1*GM2*GM12^2 + GM2^4*r^5 + 5*GM2^4*r^4 + 9*GM2^4*r^3 + 7*GM2^4*r^2 + 2*GM2^4*r - 4*GM2^2*GM12^2*r^3 - 4*GM2^2*GM12^2*r^2 + 4*GM2^2*GM12^2*r + 4*GM2^2*GM12^2))/((-r*((r + 2)*((2*r*(r + 1)*(8*G12^2*(GM1 + GM2)^2 + GM1*(r + 1)^2*(GM1 + GM2)^3)*(GM1 + GM2)^3)/((r + 1)^3*(GM1 + GM2)^5*(16*G12^2 + GM1^2*r^2 + 2*GM1^2*r + 2*GM1*GM2*r^2 + 4*GM1*GM2*r + 4*GM1*GM2 + GM2^2*r^2 + 2*GM2^2*r) + 4*GM12^2*(16*G12^2*(GM1 + GM2)^2 + (r + 1)^2*(GM1 + GM2)^4)*(r - 1)*(GM1 + GM2)) + (2*r*(r + 1)*(8*G12^2*(GM1 + GM2)^2 + GM2*(r + 1)^2*(GM1 + GM2)^3)*(GM1 + GM2)^3)/((r + 1)^3*(GM1 + GM2)^5*(16*G12^2 + GM1^2*r^2 + ...
    2*GM1^2*r + 2*GM1*GM2*r^2 + 4*GM1*GM2*r + 4*GM1*GM2 + GM2^2*r^2 + 2*GM2^2*r) + 4*GM12^2*(16*G12^2*(GM1 + GM2)^2 + (r + 1)^2*(GM1 + GM2)^4)*(r - 1)*(GM1 + GM2))) - 2)*((2*r*(r + 1)*(8*G12^2*(GM1 + GM2)^2 + GM1*(r + 1)^2*(GM1 + GM2)^3)*(GM1 + GM2)^3)/((r + 1)^3*(GM1 + GM2)^5*(16*G12^2 + GM1^2*r^2 + 2*GM1^2*r + 2*GM1*GM2*r^2 + 4*GM1*GM2*r + 4*GM1*GM2 + GM2^2*r^2 + 2*GM2^2*r) + 4*GM12^2*(16*G12^2*(GM1 + GM2)^2 + (r + 1)^2*(GM1 + GM2)^4)*(r - 1)*(GM1 + GM2)) + (2*r*(r + 1)*(8*G12^2*(GM1 + GM2)^2 + GM2*(r + 1)^2*(GM1 + GM2)^3)*(GM1 + GM2)^3)/((r + 1)^3*(GM1 + GM2)^5*(16*G12^2 + GM1^2*r^2 + 2*GM1^2*r + 2*GM1*GM2*r^2 + 4*GM1*GM2*r + 4*GM1*GM2 + GM2^2*r^2 + 2*GM2^2*r) + 4*GM12^2*(16*G12^2*(GM1 + GM2)^2 + (r + 1)^2*(GM1 + GM2)^4)*(r - 1)*(GM1 + GM2))))^(1/2)*(16*G12^2*GM1^2*r^3 + 48*G12^2*GM1^2*r^2 + 48*G12^2*GM1^2*r + 16*G12^2*GM1^2 + 32*G12^2*GM1*GM2*r^3 + 96*G12^2*GM1*GM2*r^2 + 96*G12^2*GM1*GM2*r + 32*G12^2*GM1*GM2 + 16*G12^2*GM2^2*r^3 + 48*G12^2*GM2^2*r^2 + 48*G12^2*GM2^2*r + 16*G12^2*GM2^2 + 64*G12^2*GM12^2*r - 64*G12^2*GM12^2 + GM1^4*r^5 + 5*GM1^4*r^4 + 9*GM1^4*r^3 + 7*GM1^4*r^2 + 2*GM1^4*r + 4*GM1^3*GM2*r^5 + 20*GM1^3*GM2*r^4 + 40*GM1^3*GM2*r^3 + 40*GM1^3*GM2*r^2 + 20*GM1^3*GM2*r + 4*GM1^3*GM2 + 6*GM1^2*GM2^2*r^5 + 30*GM1^2*GM2^2*r^4 + 62*GM1^2*GM2^2*r^3 + 66*GM1^2*GM2^2*r^2 + 36*GM1^2*GM2^2*r + 8*GM1^2*GM2^2 + 4*GM1^2*GM12^2*r^3 + 4*GM1^2*GM12^2*r^2 - 4*GM1^2*GM12^2*r - 4*GM1^2*GM12^2 + 4*GM1*GM2^3*r^5 + 20*GM1*GM2^3*r^4 + 40*GM1*GM2^3*r^3 + 40*GM1*GM2^3*r^2 + 20*GM1*GM2^3*r + 4*GM1*GM2^3 + 8*GM1*GM2*GM12^2*r^3 + 8*GM1*GM2*GM12^2*r^2 - 8*GM1*GM2*GM12^2*r - 8*GM1*GM2*GM12^2 + GM2^4*r^5 + 5*GM2^4*r^4 + 9*GM2^4*r^3 + 7*GM2^4*r^2 + 2*GM2^4*r + 4*GM2^2*GM12^2*r^3 + 4*GM2^2*GM12^2*r^2 - 4*GM2^2*GM12^2*r - 4*GM2^2*GM12^2)^3);
dis=-(16*GM12*r^2*(r^2 - 1)*(GM1 + GM2)^2*(16*G12^2 + GM1^2*r^2 + 2*GM1^2*r + GM1^2 + 2*GM1*GM2*r^2 + 4*GM1*GM2*r + 2*GM1*GM2 + GM2^2*r^2 + 2*GM2^2*r + GM2^2)^2*(16*G12^2*GM1^2*r^3 + 48*G12^2*GM1^2*r^2 + 16*G12^2*GM1^2*r - 16*G12^2*GM1^2 + 32*G12^2*GM1*GM2*r^3 + 96*G12^2*GM1*GM2*r^2 + 32*G12^2*GM1*GM2*r - 32*G12^2*GM1*GM2 + 16*G12^2*GM2^2*r^3 + 48*G12^2*GM2^2*r^2 + 16*G12^2*GM2^2*r - 16*G12^2*GM2^2 - 64*G12^2*GM12^2*r + 64*G12^2*GM12^2 + GM1^4*r^5 + 5*GM1^4*r^4 + 9*GM1^4*r^3 + 7*GM1^4*r^2 + 2*GM1^4*r + 4*GM1^3*GM2*r^5 + 20*GM1^3*GM2*r^4 + 32*GM1^3*GM2*r^3 + 16*GM1^3*GM2*r^2 - 4*GM1^3*GM2*r - 4*GM1^3*GM2 + 6*GM1^2*GM2^2*r^5 + 30*GM1^2*GM2^2*r^4 + 46*GM1^2*GM2^2*r^3 + 18*GM1^2*GM2^2*r^2 - 12*GM1^2*GM2^2*r - 8*GM1^2*GM2^2 - 4*GM1^2*GM12^2*r^3 - 4*GM1^2*GM12^2*r^2 + 4*GM1^2*GM12^2*r + 4*GM1^2*GM12^2 + 4*GM1*GM2^3*r^5 + 20*GM1*GM2^3*r^4 + 32*GM1*GM2^3*r^3 + 16*GM1*GM2^3*r^2 - 4*GM1*GM2^3*r - 4*GM1*GM2^3 - 8*GM1*GM2*GM12^2*r^3 - 8*GM1*GM2*GM12^2*r^2 + 8*GM1*GM2*GM12^2*r + 8*GM1*GM2*GM12^2 + GM2^4*r^5 + 5*GM2^4*r^4 + 9*GM2^4*r^3 + 7*GM2^4*r^2 + 2*GM2^4*r - 4*GM2^2*GM12^2*r^3 - 4*GM2^2*GM12^2*r^2 + 4*GM2^2*GM12^2*r + 4*GM2^2*GM12^2))/((-r*((r + 2)*((2*r*(r + 1)*(8*G12^2*(GM1 + GM2)^2 + GM1*(r + 1)^2*(GM1 + GM2)^3)*(GM1 + GM2)^3)/((r + 1)^3*(GM1 + GM2)^5*(16*G12^2 + GM1^2*r^2 + 2*GM1^2*r + 2*GM1*GM2*r^2 + 4*GM1*GM2*r + 4*GM1*GM2 + GM2^2*r^2 + 2*GM2^2*r) + 4*GM12^2*(16*G12^2*(GM1 + GM2)^2 + (r + 1)^2*(GM1 + GM2)^4)*(r - 1)*(GM1 + GM2)) + (2*r*(r + 1)*(8*G12^2*(GM1 + GM2)^2 + GM2*(r + 1)^2*(GM1 + GM2)^3)*(GM1 + GM2)^3)/((r + 1)^3*(GM1 + GM2)^5*(16*G12^2 + GM1^2*r^2 + 2*GM1^2*r + 2*GM1*GM2*r^2 + 4*GM1*GM2*r + 4*GM1*GM2 + GM2^2*r^2 + 2*GM2^2*r) + 4*GM12^2*(16*G12^2*(GM1 + GM2)^2 + (r + 1)^2*(GM1 + GM2)^4)*(r - 1)*(GM1 + GM2))) - 2)*((2*r*(r + 1)*(8*G12^2*(GM1 + GM2)^2 + GM1*(r + 1)^2*(GM1 + GM2)^3)*(GM1 + GM2)^3)/((r + 1)^3*(GM1 + GM2)^5*(16*G12^2 + GM1^2*r^2 + 2*GM1^2*r + 2*GM1*GM2*r^2 + 4*GM1*GM2*r + 4*GM1*GM2 + GM2^2*r^2 + 2*GM2^2*r) + 4*GM12^2*(16*G12^2*(GM1 + GM2)^2 + (r + 1)^2*(GM1 + GM2)^4)*(r - 1)*(GM1 + GM2)) + (2*r*(r + 1)*(8*G12^2*(GM1 + GM2)^2 + GM2*(r + 1)^2*(GM1 + GM2)^3)*(GM1 + GM2)^3)/((r + 1)^3*(GM1 + GM2)^5*(16*G12^2 + GM1^2*r^2 + 2*GM1^2*r + 2*GM1*GM2*r^2 + 4*GM1*GM2*r + 4*GM1*GM2 + GM2^2*r^2 + 2*GM2^2*r) + 4*GM12^2*(16*G12^2*(GM1 + GM2)^2 + (r + 1)^2*(GM1 + GM2)^4)*(r - 1)*(GM1 + GM2))))^(1/2)*(16*G12^2*GM1^2*r^3 + 48*G12^2*GM1^2*r^2 + 48*G12^2*GM1^2*r + 16*G12^2*GM1^2 + 32*G12^2*GM1*GM2*r^3 + 96*G12^2*GM1*GM2*r^2 + 96*G12^2*GM1*GM2*r + 32*G12^2*GM1*GM2 + 16*G12^2*GM2^2*r^3 + 48*G12^2*GM2^2*r^2 + 48*G12^2*GM2^2*r + 16*G12^2*GM2^2 + 64*G12^2*GM12^2*r - 64*G12^2*GM12^2 + GM1^4*r^5 + 5*GM1^4*r^4 + 9*GM1^4*r^3 + 7*GM1^4*r^2 + 2*GM1^4*r + 4*GM1^3*GM2*r^5 + 20*GM1^3*GM2*r^4 + 40*GM1^3*GM2*r^3 + 40*GM1^3*GM2*r^2 + 20*GM1^3*GM2*r + 4*GM1^3*GM2 + ...
    6*GM1^2*GM2^2*r^5 + 30*GM1^2*GM2^2*r^4 + 62*GM1^2*GM2^2*r^3 + 66*GM1^2*GM2^2*r^2 + 36*GM1^2*GM2^2*r + 8*GM1^2*GM2^2 + 4*GM1^2*GM12^2*r^3 + 4*GM1^2*GM12^2*r^2 - 4*GM1^2*GM12^2*r - 4*GM1^2*GM12^2 + 4*GM1*GM2^3*r^5 + 20*GM1*GM2^3*r^4 + 40*GM1*GM2^3*r^3 + 40*GM1*GM2^3*r^2 + 20*GM1*GM2^3*r + 4*GM1*GM2^3 + 8*GM1*GM2*GM12^2*r^3 + 8*GM1*GM2*GM12^2*r^2 - 8*GM1*GM2*GM12^2*r - 8*GM1*GM2*GM12^2 + GM2^4*r^5 + 5*GM2^4*r^4 + 9*GM2^4*r^3 + 7*GM2^4*r^2 + 2*GM2^4*r + 4*GM2^2*GM12^2*r^3 + 4*GM2^2*GM12^2*r^2 - 4*GM2^2*GM12^2*r - 4*GM2^2*GM12^2)^3) - (8*GM12*r^2*(r - 1)*(GM1 + GM2)^2*(16*G12^2 + GM1^2*r^2 + 2*GM1^2*r + GM1^2 + 2*GM1*GM2*r^2 + 4*GM1*GM2*r + 2*GM1*GM2 + GM2^2*r^2 + 2*GM2^2*r + GM2^2)*(- 256*G12^4*GM1^2*r^4 - 512*G12^4*GM1^2*r^3 + 512*G12^4*GM1^2*r + 256*G12^4*GM1^2 - 512*G12^4*GM1*GM2*r^4 - 1024*G12^4*GM1*GM2*r^3 + 1024*G12^4*GM1*GM2*r + 512*G12^4*GM1*GM2 - 256*G12^4*GM2^2*r^4 - 512*G12^4*GM2^2*r^3 + 512*G12^4*GM2^2*r + 256*G12^4*GM2^2 + 1024*G12^4*GM12^2*r^2 - 2048*G12^4*GM12^2*r + 1024*G12^4*GM12^2 - 32*G12^2*GM1^4*r^6 - 128*G12^2*GM1^4*r^5 - 112*G12^2*GM1^4*r^4 + 160*G12^2*GM1^4*r^3 + 352*G12^2*GM1^4*r^2 + 224*G12^2*GM1^4*r + 48*G12^2*GM1^4 - 128*G12^2*GM1^3*GM2*r^6 - 512*G12^2*GM1^3*GM2*r^5 - 640*G12^2*GM1^3*GM2*r^4 + 640*G12^2*GM1^3*GM2*r^2 + 512*G12^2*GM1^3*GM2*r + 128*G12^2*GM1^3*GM2 - 192*G12^2*GM1^2*GM2^2*r^6 - 768*G12^2*GM1^2*GM2^2*r^5 - 1056*G12^2*GM1^2*GM2^2*r^4 - 320*G12^2*GM1^2*GM2^2*r^3 + 576*G12^2*GM1^2*GM2^2*r^2 + 576*G12^2*GM1^2*GM2^2*r + 160*G12^2*GM1^2*GM2^2 + 128*G12^2*GM1^2*GM12^2*r^4 - 256*G12^2*GM1^2*GM12^2*r^2 + 128*G12^2*GM1^2*GM12^2 - 128*G12^2*GM1*GM2^3*r^6 - 512*G12^2*GM1*GM2^3*r^5 - 640*G12^2*GM1*GM2^3*r^4 + 640*G12^2*GM1*GM2^3*r^2 + 512*G12^2*GM1*GM2^3*r + 128*G12^2*GM1*GM2^3 + 256*G12^2*GM1*GM2*GM12^2*r^4 - 512*G12^2*GM1*GM2*GM12^2*r^2 + 256*G12^2*GM1*GM2*GM12^2 - 32*G12^2*GM2^4*r^6 - 128*G12^2*GM2^4*r^5 - 112*G12^2*GM2^4*r^4 + 160*G12^2*GM2^4*r^3 + 352*G12^2*GM2^4*r^2 + 224*G12^2*GM2^4*r + 48*G12^2*GM2^4 + 128*G12^2*GM2^2*GM12^2*r^4 - 256*G12^2*GM2^2*GM12^2*r^2 + 128*G12^2*GM2^2*GM12^2 - GM1^6*r^8 - 6*GM1^6*r^7 - 13*GM1^6*r^6 - 10*GM1^6*r^5 + 5*GM1^6*r^4 + 14*GM1^6*r^3 + 9*GM1^6*r^2 + 2*GM1^6*r - 6*GM1^5*GM2*r^8 - 36*GM1^5*GM2*r^7 - 82*GM1^5*GM2*r^6 - 76*GM1^5*GM2*r^5 + 10*GM1^5*GM2*r^4 + 84*GM1^5*GM2*r^3 + 74*GM1^5*GM2*r^2 + 28*GM1^5*GM2*r + 4*GM1^5*GM2 - 15*GM1^4*GM2^2*r^8 - 90*GM1^4*GM2^2*r^7 - 211*GM1^4*GM2^2*r^6 - 214*GM1^4*GM2^2*r^5 - 5*GM1^4*GM2^2*r^4 + 210*GM1^4*GM2^2*r^3 + 215*GM1^4*GM2^2*r^2 + 94*GM1^4*GM2^2*r + 16*GM1^4*GM2^2 + 4*GM1^4*GM12^2*r^6 + 8*GM1^4*GM12^2*r^5 - 4*GM1^4*GM12^2*r^4 - 16*GM1^4*GM12^2*r^3 - 4*GM1^4*GM12^2*r^2 + 8*GM1^4*GM12^2*r + 4*GM1^4*GM12^2 - 20*GM1^3*GM2^3*r^8 - 120*GM1^3*GM2^3*r^7 - 284*GM1^3*GM2^3*r^6 - 296*GM1^3*GM2^3*r^5 - 20*GM1^3*GM2^3*r^4 + 280*GM1^3*GM2^3*r^3 + ...
    300*GM1^3*GM2^3*r^2 + 136*GM1^3*GM2^3*r + 24*GM1^3*GM2^3 + 16*GM1^3*GM2*GM12^2*r^6 + 32*GM1^3*GM2*GM12^2*r^5 - 16*GM1^3*GM2*GM12^2*r^4 - 64*GM1^3*GM2*GM12^2*r^3 - 16*GM1^3*GM2*GM12^2*r^2 + 32*GM1^3*GM2*GM12^2*r + 16*GM1^3*GM2*GM12^2 - 15*GM1^2*GM2^4*r^8 - 90*GM1^2*GM2^4*r^7 - 211*GM1^2*GM2^4*r^6 - 214*GM1^2*GM2^4*r^5 - 5*GM1^2*GM2^4*r^4 + 210*GM1^2*GM2^4*r^3 + 215*GM1^2*GM2^4*r^2 + 94*GM1^2*GM2^4*r + 16*GM1^2*GM2^4 + 24*GM1^2*GM2^2*GM12^2*r^6 + 48*GM1^2*GM2^2*GM12^2*r^5 - 24*GM1^2*GM2^2*GM12^2*r^4 - 96*GM1^2*GM2^2*GM12^2*r^3 - 24*GM1^2*GM2^2*GM12^2*r^2 + 48*GM1^2*GM2^2*GM12^2*r + 24*GM1^2*GM2^2*GM12^2 - 6*GM1*GM2^5*r^8 - 36*GM1*GM2^5*r^7 - 82*GM1*GM2^5*r^6 - 76*GM1*GM2^5*r^5 + 10*GM1*GM2^5*r^4 + 84*GM1*GM2^5*r^3 + 74*GM1*GM2^5*r^2 + 28*GM1*GM2^5*r + 4*GM1*GM2^5 + 16*GM1*GM2^3*GM12^2*r^6 + 32*GM1*GM2^3*GM12^2*r^5 - 16*GM1*GM2^3*GM12^2*r^4 - 64*GM1*GM2^3*GM12^2*r^3 - 16*GM1*GM2^3*GM12^2*r^2 + 32*GM1*GM2^3*GM12^2*r + 16*GM1*GM2^3*GM12^2 - GM2^6*r^8 - 6*GM2^6*r^7 - 13*GM2^6*r^6 - 10*GM2^6*r^5 + 5*GM2^6*r^4 + 14*GM2^6*r^3 + 9*GM2^6*r^2 + 2*GM2^6*r + 4*GM2^4*GM12^2*r^6 + 8*GM2^4*GM12^2*r^5 - 4*GM2^4*GM12^2*r^4 - 16*GM2^4*GM12^2*r^3 - 4*GM2^4*GM12^2*r^2 + 8*GM2^4*GM12^2*r + 4*GM2^4*GM12^2))/(((GM12^2*((2*r*(r + 1)*(8*G12^2*(GM1 + GM2)^2 + GM1*(r + 1)^2*(GM1 + GM2)^3)*(GM1 + GM2)^3)/((r + 1)^3*(GM1 + GM2)^5*(16*G12^2 + GM1^2*r^2 + 2*GM1^2*r + 2*GM1*GM2*r^2 + 4*GM1*GM2*r + 4*GM1*GM2 + GM2^2*r^2 + 2*GM2^2*r) + 4*GM12^2*(16*G12^2*(GM1 + GM2)^2 + (r + 1)^2*(GM1 + GM2)^4)*(r - 1)*(GM1 + GM2)) - r*((2*r*(r + 1)*(8*G12^2*(GM1 + GM2)^2 + GM1*(r + 1)^2*(GM1 + GM2)^3)*(GM1 + GM2)^3)/((r + 1)^3*(GM1 + GM2)^5*(16*G12^2 + GM1^2*r^2 + 2*GM1^2*r + 2*GM1*GM2*r^2 + 4*GM1*GM2*r + 4*GM1*GM2 + GM2^2*r^2 + 2*GM2^2*r) + 4*GM12^2*(16*G12^2*(GM1 + GM2)^2 + (r + 1)^2*(GM1 + GM2)^4)*(r - 1)*(GM1 + GM2)) + (2*r*(r + 1)*(8*G12^2*(GM1 + GM2)^2 + GM2*(r + 1)^2*(GM1 + GM2)^3)*(GM1 + GM2)^3)/((r + 1)^3*(GM1 + GM2)^5*(16*G12^2 + GM1^2*r^2 + 2*GM1^2*r + 2*GM1*GM2*r^2 + 4*GM1*GM2*r + 4*GM1*GM2 + GM2^2*r^2 + 2*GM2^2*r) + 4*GM12^2*(16*G12^2*(GM1 + GM2)^2 + (r + 1)^2*(GM1 + GM2)^4)*(r - 1)*(GM1 + GM2))) + (2*r*(r + 1)*(8*G12^2*(GM1 + GM2)^2 + GM2*(r + 1)^2*(GM1 + GM2)^3)*(GM1 + GM2)^3)/((r + 1)^3*(GM1 + GM2)^5*(16*G12^2 + GM1^2*r^2 + 2*GM1^2*r + 2*GM1*GM2*r^2 + 4*GM1*GM2*r + 4*GM1*GM2 + GM2^2*r^2 + 2*GM2^2*r) + 4*GM12^2*(16*G12^2*(GM1 + GM2)^2 + (r + 1)^2*(GM1 + GM2)^4)*(r - 1)*(GM1 + GM2)))^2 + 4*G12^2*((2*r*(r + 1)*(8*G12^2*(GM1 + GM2)^2 + GM1*(r + 1)^2*(GM1 + GM2)^3)*(GM1 + GM2)^3)/((r + 1)^3*(GM1 + GM2)^5*(16*G12^2 + GM1^2*r^2 + 2*GM1^2*r + 2*GM1*GM2*r^2 + 4*GM1*GM2*r + 4*GM1*GM2 + GM2^2*r^2 + 2*GM2^2*r) + 4*GM12^2*(16*G12^2*(GM1 + GM2)^2 + (r + 1)^2*(GM1 + GM2)^4)*(r - 1)*(GM1 + GM2)) - (2*r*(r + 1)*(8*G12^2*(GM1 + GM2)^2 + GM2*(r + 1)^2*(GM1 + GM2)^3)*(GM1 + ...
    GM2)^3)/((r + 1)^3*(GM1 + GM2)^5*(16*G12^2 + GM1^2*r^2 + 2*GM1^2*r + 2*GM1*GM2*r^2 + 4*GM1*GM2*r + 4*GM1*GM2 + GM2^2*r^2 + 2*GM2^2*r) + 4*GM12^2*(16*G12^2*(GM1 + GM2)^2 + (r + 1)^2*(GM1 + GM2)^4)*(r - 1)*(GM1 + GM2)))^2)/((r + 1)^2*(GM1 + GM2)^2))^(1/2)*(16*G12^2*GM1^2*r^3 + 48*G12^2*GM1^2*r^2 + 48*G12^2*GM1^2*r + 16*G12^2*GM1^2 + 32*G12^2*GM1*GM2*r^3 + 96*G12^2*GM1*GM2*r^2 + 96*G12^2*GM1*GM2*r + 32*G12^2*GM1*GM2 + 16*G12^2*GM2^2*r^3 + 48*G12^2*GM2^2*r^2 + 48*G12^2*GM2^2*r + 16*G12^2*GM2^2 + 64*G12^2*GM12^2*r - 64*G12^2*GM12^2 + GM1^4*r^5 + 5*GM1^4*r^4 + 9*GM1^4*r^3 + 7*GM1^4*r^2 + 2*GM1^4*r + 4*GM1^3*GM2*r^5 + 20*GM1^3*GM2*r^4 + 40*GM1^3*GM2*r^3 + 40*GM1^3*GM2*r^2 + 20*GM1^3*GM2*r + 4*GM1^3*GM2 + 6*GM1^2*GM2^2*r^5 + 30*GM1^2*GM2^2*r^4 + 62*GM1^2*GM2^2*r^3 + 66*GM1^2*GM2^2*r^2 + 36*GM1^2*GM2^2*r + 8*GM1^2*GM2^2 + 4*GM1^2*GM12^2*r^3 + 4*GM1^2*GM12^2*r^2 - 4*GM1^2*GM12^2*r - 4*GM1^2*GM12^2 + 4*GM1*GM2^3*r^5 + 20*GM1*GM2^3*r^4 + 40*GM1*GM2^3*r^3 + 40*GM1*GM2^3*r^2 + 20*GM1*GM2^3*r + 4*GM1*GM2^3 + 8*GM1*GM2*GM12^2*r^3 + 8*GM1*GM2*GM12^2*r^2 - 8*GM1*GM2*GM12^2*r - 8*GM1*GM2*GM12^2 + GM2^4*r^5 + 5*GM2^4*r^4 + 9*GM2^4*r^3 + 7*GM2^4*r^2 + 2*GM2^4*r + 4*GM2^2*GM12^2*r^3 + 4*GM2^2*GM12^2*r^2 - 4*GM2^2*GM12^2*r - 4*GM2^2*GM12^2)^3);
em1=-(2*((4*r^2*(r + 1)*((r/2 + 1)*((2*r*(r + 1)*(8*G12^2*(GM1 + GM2)^2 + GM1*(r + 1)^2*(GM1 + GM2)^3)*(GM1 + GM2)^3)/((r + 1)^3*(GM1 + GM2)^5*(16*G12^2 + GM1^2*r^2 + 2*GM1^2*r + 2*GM1*GM2*r^2 + 4*GM1*GM2*r + 4*GM1*GM2 + GM2^2*r^2 + 2*GM2^2*r) + 4*GM12^2*(16*G12^2*(GM1 + GM2)^2 + (r + 1)^2*(GM1 + GM2)^4)*(r - 1)*(GM1 + GM2)) + (2*r*(r + 1)*(8*G12^2*(GM1 + GM2)^2 + GM2*(r + 1)^2*(GM1 + GM2)^3)*(GM1 + GM2)^3)/((r + 1)^3*(GM1 + GM2)^5*(16*G12^2 + GM1^2*r^2 + 2*GM1^2*r + 2*GM1*GM2*r^2 + 4*GM1*GM2*r + 4*GM1*GM2 + GM2^2*r^2 + 2*GM2^2*r) + 4*GM12^2*(16*G12^2*(GM1 + GM2)^2 + (r + 1)^2*(GM1 + GM2)^4)*(r - 1)*(GM1 + GM2))) - 1)*(GM1 + GM2)*(- 512*G12^4*GM12^2*r + 512*G12^4*GM12^2 - 8*G12^2*GM1^4*r^3 - 24*G12^2*GM1^4*r^2 - 24*G12^2*GM1^4*r - 8*G12^2*GM1^4 - 16*G12^2*GM1^3*GM2*r^3 - 48*G12^2*GM1^3*GM2*r^2 - 48*G12^2*GM1^3*GM2*r - 16*G12^2*GM1^3*GM2 - 64*G12^2*GM1^2*GM12^2*r^3 - 64*G12^2*GM1^2*GM12^2*r^2 + 64*G12^2*GM1^2*GM12^2*r + 64*G12^2*GM1^2*GM12^2 + 16*G12^2*GM1*GM2^3*r^3 + 48*G12^2*GM1*GM2^3*r^2 + 48*G12^2*GM1*GM2^3*r + 16*G12^2*GM1*GM2^3 - 128*G12^2*GM1*GM2*GM12^2*r^3 - 128*G12^2*GM1*GM2*GM12^2*r^2 + 128*G12^2*GM1*GM2*GM12^2*r + 128*G12^2*GM1*GM2*GM12^2 + 8*G12^2*GM2^4*r^3 + 24*G12^2*GM2^4*r^2 + 24*G12^2*GM2^4*r + 8*G12^2*GM2^4 - 64*G12^2*GM2^2*GM12^2*r^3 - 64*G12^2*GM2^2*GM12^2*r^2 + 64*G12^2*GM2^2*GM12^2*r + 64*G12^2*GM2^2*GM12^2 - GM1^5*GM2*r^5 - 5*GM1^5*GM2*r^4 - 10*GM1^5*GM2*r^3 - 10*GM1^5*GM2*r^2 - 5*GM1^5*GM2*r - GM1^5*GM2 - 3*GM1^4*GM2^2*r^5 - 15*GM1^4*GM2^2*r^4 - 30*GM1^4*GM2^2*r^3 - 30*GM1^4*GM2^2*r^2 - 15*GM1^4*GM2^2*r - 3*GM1^4*GM2^2 - 2*GM1^4*GM12^2*r^5 - 6*GM1^4*GM12^2*r^4 - 4*GM1^4*GM12^2*r^3 + 4*GM1^4*GM12^2*r^2 + 6*GM1^4*GM12^2*r + 2*GM1^4*GM12^2 - 2*GM1^3*GM2^3*r^5 - 10*GM1^3*GM2^3*r^4 - 20*GM1^3*GM2^3*r^3 - 20*GM1^3*GM2^3*r^2 - 10*GM1^3*GM2^3*r - 2*GM1^3*GM2^3 - 8*GM1^3*GM2*GM12^2*r^5 - 24*GM1^3*GM2*GM12^2*r^4 - 16*GM1^3*GM2*GM12^2*r^3 + 16*GM1^3*GM2*GM12^2*r^2 + 24*GM1^3*GM2*GM12^2*r + 8*GM1^3*GM2*GM12^2 + 2*GM1^2*GM2^4*r^5 + 10*GM1^2*GM2^4*r^4 + 20*GM1^2*GM2^4*r^3 + 20*GM1^2*GM2^4*r^2 + 10*GM1^2*GM2^4*r + 2*GM1^2*GM2^4 - 12*GM1^2*GM2^2*GM12^2*r^5 - 36*GM1^2*GM2^2*GM12^2*r^4 - 24*GM1^2*GM2^2*GM12^2*r^3 + 24*GM1^2*GM2^2*GM12^2*r^2 + 36*GM1^2*GM2^2*GM12^2*r + 12*GM1^2*GM2^2*GM12^2 + 3*GM1*GM2^5*r^5 + 15*GM1*GM2^5*r^4 + 30*GM1*GM2^5*r^3 + 30*GM1*GM2^5*r^2 + 15*GM1*GM2^5*r + 3*GM1*GM2^5 - 8*GM1*GM2^3*GM12^2*r^5 - 24*GM1*GM2^3*GM12^2*r^4 - 16*GM1*GM2^3*GM12^2*r^3 + 16*GM1*GM2^3*GM12^2*r^2 + 24*GM1*GM2^3*GM12^2*r + 8*GM1*GM2^3*GM12^2 + GM2^6*r^5 + 5*GM2^6*r^4 + 10*GM2^6*r^3 + 10*GM2^6*r^2 + 5*GM2^6*r + GM2^6 - 2*GM2^4*GM12^2*r^5 - 6*GM2^4*GM12^2*r^4 - 4*GM2^4*GM12^2*r^3 + 4*GM2^4*GM12^2*r^2 + 6*GM2^4*GM12^2*r + 2*GM2^4*GM12^2))/(16*G12^2*GM1^2*r^3 + 48*G12^2*GM1^2*r^2 + 48*G12^2*GM1^2*r + 16*G12^2*GM1^2 + 32*G12^2*GM1*GM2*r^3 + ...
    96*G12^2*GM1*GM2*r^2 + 96*G12^2*GM1*GM2*r + 32*G12^2*GM1*GM2 + 16*G12^2*GM2^2*r^3 + 48*G12^2*GM2^2*r^2 + 48*G12^2*GM2^2*r + 16*G12^2*GM2^2 + 64*G12^2*GM12^2*r - 64*G12^2*GM12^2 + GM1^4*r^5 + 5*GM1^4*r^4 + 9*GM1^4*r^3 + 7*GM1^4*r^2 + 2*GM1^4*r + 4*GM1^3*GM2*r^5 + 20*GM1^3*GM2*r^4 + 40*GM1^3*GM2*r^3 + 40*GM1^3*GM2*r^2 + 20*GM1^3*GM2*r + 4*GM1^3*GM2 + 6*GM1^2*GM2^2*r^5 + 30*GM1^2*GM2^2*r^4 + 62*GM1^2*GM2^2*r^3 + 66*GM1^2*GM2^2*r^2 + 36*GM1^2*GM2^2*r + 8*GM1^2*GM2^2 + 4*GM1^2*GM12^2*r^3 + 4*GM1^2*GM12^2*r^2 - 4*GM1^2*GM12^2*r - 4*GM1^2*GM12^2 + 4*GM1*GM2^3*r^5 + 20*GM1*GM2^3*r^4 + 40*GM1*GM2^3*r^3 + 40*GM1*GM2^3*r^2 + 20*GM1*GM2^3*r + 4*GM1*GM2^3 + 8*GM1*GM2*GM12^2*r^3 + 8*GM1*GM2*GM12^2*r^2 - 8*GM1*GM2*GM12^2*r - 8*GM1*GM2*GM12^2 + GM2^4*r^5 + 5*GM2^4*r^4 + 9*GM2^4*r^3 + 7*GM2^4*r^2 + 2*GM2^4*r + 4*GM2^2*GM12^2*r^3 + 4*GM2^2*GM12^2*r^2 - 4*GM2^2*GM12^2*r - 4*GM2^2*GM12^2)^2 + (4*r^2*(r/2 + 1)*(r + 1)*(GM1 + GM2)*((2*r*(r + 1)*(8*G12^2*(GM1 + GM2)^2 + GM1*(r + 1)^2*(GM1 + GM2)^3)*(GM1 + GM2)^3)/((r + 1)^3*(GM1 + GM2)^5*(16*G12^2 + GM1^2*r^2 + 2*GM1^2*r + 2*GM1*GM2*r^2 + 4*GM1*GM2*r + 4*GM1*GM2 + GM2^2*r^2 + 2*GM2^2*r) + 4*GM12^2*(16*G12^2*(GM1 + GM2)^2 + (r + 1)^2*(GM1 + GM2)^4)*(r - 1)*(GM1 + GM2)) + (2*r*(r + 1)*(8*G12^2*(GM1 + GM2)^2 + GM2*(r + 1)^2*(GM1 + GM2)^3)*(GM1 + GM2)^3)/((r + 1)^3*(GM1 + GM2)^5*(16*G12^2 + GM1^2*r^2 + 2*GM1^2*r + 2*GM1*GM2*r^2 + 4*GM1*GM2*r + 4*GM1*GM2 + GM2^2*r^2 + 2*GM2^2*r) + 4*GM12^2*(16*G12^2*(GM1 + GM2)^2 + (r + 1)^2*(GM1 + GM2)^4)*(r - 1)*(GM1 + GM2)))*(- 512*G12^4*GM12^2*r + 512*G12^4*GM12^2 - 8*G12^2*GM1^4*r^3 - 24*G12^2*GM1^4*r^2 - 24*G12^2*GM1^4*r - 8*G12^2*GM1^4 - 16*G12^2*GM1^3*GM2*r^3 - 48*G12^2*GM1^3*GM2*r^2 - 48*G12^2*GM1^3*GM2*r - 16*G12^2*GM1^3*GM2 - 64*G12^2*GM1^2*GM12^2*r^3 - 64*G12^2*GM1^2*GM12^2*r^2 + 64*G12^2*GM1^2*GM12^2*r + 64*G12^2*GM1^2*GM12^2 + 16*G12^2*GM1*GM2^3*r^3 + 48*G12^2*GM1*GM2^3*r^2 + 48*G12^2*GM1*GM2^3*r + 16*G12^2*GM1*GM2^3 - 128*G12^2*GM1*GM2*GM12^2*r^3 - 128*G12^2*GM1*GM2*GM12^2*r^2 + 128*G12^2*GM1*GM2*GM12^2*r + 128*G12^2*GM1*GM2*GM12^2 + 8*G12^2*GM2^4*r^3 + 24*G12^2*GM2^4*r^2 + 24*G12^2*GM2^4*r + 8*G12^2*GM2^4 - 64*G12^2*GM2^2*GM12^2*r^3 - 64*G12^2*GM2^2*GM12^2*r^2 + 64*G12^2*GM2^2*GM12^2*r + 64*G12^2*GM2^2*GM12^2 - GM1^5*GM2*r^5 - 5*GM1^5*GM2*r^4 - 10*GM1^5*GM2*r^3 - 10*GM1^5*GM2*r^2 - 5*GM1^5*GM2*r - GM1^5*GM2 - 3*GM1^4*GM2^2*r^5 - 15*GM1^4*GM2^2*r^4 - 30*GM1^4*GM2^2*r^3 - 30*GM1^4*GM2^2*r^2 - 15*GM1^4*GM2^2*r - 3*GM1^4*GM2^2 - 2*GM1^4*GM12^2*r^5 - 6*GM1^4*GM12^2*r^4 - 4*GM1^4*GM12^2*r^3 + 4*GM1^4*GM12^2*r^2 + 6*GM1^4*GM12^2*r + 2*GM1^4*GM12^2 - 2*GM1^3*GM2^3*r^5 - 10*GM1^3*GM2^3*r^4 - 20*GM1^3*GM2^3*r^3 - 20*GM1^3*GM2^3*r^2 - 10*GM1^3*GM2^3*r - 2*GM1^3*GM2^3 - 8*GM1^3*GM2*GM12^2*r^5 - 24*GM1^3*GM2*GM12^2*r^4 - 16*GM1^3*GM2*GM12^2*r^3 + 16*GM1^3*GM2*GM12^2*r^2 + ...
    24*GM1^3*GM2*GM12^2*r + 8*GM1^3*GM2*GM12^2 + 2*GM1^2*GM2^4*r^5 + 10*GM1^2*GM2^4*r^4 + 20*GM1^2*GM2^4*r^3 + 20*GM1^2*GM2^4*r^2 + 10*GM1^2*GM2^4*r + 2*GM1^2*GM2^4 - 12*GM1^2*GM2^2*GM12^2*r^5 - 36*GM1^2*GM2^2*GM12^2*r^4 - 24*GM1^2*GM2^2*GM12^2*r^3 + 24*GM1^2*GM2^2*GM12^2*r^2 + 36*GM1^2*GM2^2*GM12^2*r + 12*GM1^2*GM2^2*GM12^2 + 3*GM1*GM2^5*r^5 + 15*GM1*GM2^5*r^4 + 30*GM1*GM2^5*r^3 + 30*GM1*GM2^5*r^2 + 15*GM1*GM2^5*r + 3*GM1*GM2^5 - 8*GM1*GM2^3*GM12^2*r^5 - 24*GM1*GM2^3*GM12^2*r^4 - 16*GM1*GM2^3*GM12^2*r^3 + 16*GM1*GM2^3*GM12^2*r^2 + 24*GM1*GM2^3*GM12^2*r + 8*GM1*GM2^3*GM12^2 + GM2^6*r^5 + 5*GM2^6*r^4 + 10*GM2^6*r^3 + 10*GM2^6*r^2 + 5*GM2^6*r + GM2^6 - 2*GM2^4*GM12^2*r^5 - 6*GM2^4*GM12^2*r^4 - 4*GM2^4*GM12^2*r^3 + 4*GM2^4*GM12^2*r^2 + 6*GM2^4*GM12^2*r + 2*GM2^4*GM12^2))/(16*G12^2*GM1^2*r^3 + 48*G12^2*GM1^2*r^2 + 48*G12^2*GM1^2*r + 16*G12^2*GM1^2 + 32*G12^2*GM1*GM2*r^3 + 96*G12^2*GM1*GM2*r^2 + 96*G12^2*GM1*GM2*r + 32*G12^2*GM1*GM2 + 16*G12^2*GM2^2*r^3 + 48*G12^2*GM2^2*r^2 + 48*G12^2*GM2^2*r + 16*G12^2*GM2^2 + 64*G12^2*GM12^2*r - 64*G12^2*GM12^2 + GM1^4*r^5 + 5*GM1^4*r^4 + 9*GM1^4*r^3 + 7*GM1^4*r^2 + 2*GM1^4*r + 4*GM1^3*GM2*r^5 + 20*GM1^3*GM2*r^4 + 40*GM1^3*GM2*r^3 + 40*GM1^3*GM2*r^2 + 20*GM1^3*GM2*r + 4*GM1^3*GM2 + 6*GM1^2*GM2^2*r^5 + 30*GM1^2*GM2^2*r^4 + 62*GM1^2*GM2^2*r^3 + 66*GM1^2*GM2^2*r^2 + 36*GM1^2*GM2^2*r + 8*GM1^2*GM2^2 + 4*GM1^2*GM12^2*r^3 + 4*GM1^2*GM12^2*r^2 - 4*GM1^2*GM12^2*r - 4*GM1^2*GM12^2 + 4*GM1*GM2^3*r^5 + 20*GM1*GM2^3*r^4 + 40*GM1*GM2^3*r^3 + 40*GM1*GM2^3*r^2 + 20*GM1*GM2^3*r + 4*GM1*GM2^3 + 8*GM1*GM2*GM12^2*r^3 + 8*GM1*GM2*GM12^2*r^2 - 8*GM1*GM2*GM12^2*r - 8*GM1*GM2*GM12^2 + GM2^4*r^5 + 5*GM2^4*r^4 + 9*GM2^4*r^3 + 7*GM2^4*r^2 + 2*GM2^4*r + 4*GM2^2*GM12^2*r^3 + 4*GM2^2*GM12^2*r^2 - 4*GM2^2*GM12^2*r - 4*GM2^2*GM12^2)^2))/(-r*((r + 2)*((2*r*(r + 1)*(8*G12^2*(GM1 + GM2)^2 + GM1*(r + 1)^2*(GM1 + GM2)^3)*(GM1 + GM2)^3)/((r + 1)^3*(GM1 + GM2)^5*(16*G12^2 + GM1^2*r^2 + 2*GM1^2*r + 2*GM1*GM2*r^2 + 4*GM1*GM2*r + 4*GM1*GM2 + GM2^2*r^2 + 2*GM2^2*r) + 4*GM12^2*(16*G12^2*(GM1 + GM2)^2 + (r + 1)^2*(GM1 + GM2)^4)*(r - 1)*(GM1 + GM2)) + (2*r*(r + 1)*(8*G12^2*(GM1 + GM2)^2 + GM2*(r + 1)^2*(GM1 + GM2)^3)*(GM1 + GM2)^3)/((r + 1)^3*(GM1 + GM2)^5*(16*G12^2 + GM1^2*r^2 + 2*GM1^2*r + 2*GM1*GM2*r^2 + 4*GM1*GM2*r + 4*GM1*GM2 + GM2^2*r^2 + 2*GM2^2*r) + 4*GM12^2*(16*G12^2*(GM1 + GM2)^2 + (r + 1)^2*(GM1 + GM2)^4)*(r - 1)*(GM1 + GM2))) - 2)*((2*r*(r + 1)*(8*G12^2*(GM1 + GM2)^2 + GM1*(r + 1)^2*(GM1 + GM2)^3)*(GM1 + GM2)^3)/((r + 1)^3*(GM1 + GM2)^5*(16*G12^2 + GM1^2*r^2 + 2*GM1^2*r + 2*GM1*GM2*r^2 + 4*GM1*GM2*r + 4*GM1*GM2 + GM2^2*r^2 + 2*GM2^2*r) + 4*GM12^2*(16*G12^2*(GM1 + GM2)^2 + (r + 1)^2*(GM1 + GM2)^4)*(r - 1)*(GM1 + GM2)) + (2*r*(r + 1)*(8*G12^2*(GM1 + GM2)^2 + GM2*(r + 1)^2*(GM1 + GM2)^3)*(GM1 + GM2)^3)/((r + 1)^3*(GM1 + GM2)^5*(16*G12^2 + ...
    GM1^2*r^2 + 2*GM1^2*r + 2*GM1*GM2*r^2 + 4*GM1*GM2*r + 4*GM1*GM2 + GM2^2*r^2 + 2*GM2^2*r) + 4*GM12^2*(16*G12^2*(GM1 + GM2)^2 + (r + 1)^2*(GM1 + GM2)^4)*(r - 1)*(GM1 + GM2))))^(1/2) - (8*r^2*(GM1 + GM2)*(4096*G12^6*GM1^2*GM12^2*r^5 + 4096*G12^6*GM1^2*GM12^2*r^4 - 8192*G12^6*GM1^2*GM12^2*r^3 - 8192*G12^6*GM1^2*GM12^2*r^2 + 4096*G12^6*GM1^2*GM12^2*r + 4096*G12^6*GM1^2*GM12^2 + 8192*G12^6*GM1*GM2*GM12^2*r^5 + 8192*G12^6*GM1*GM2*GM12^2*r^4 - 16384*G12^6*GM1*GM2*GM12^2*r^3 - 16384*G12^6*GM1*GM2*GM12^2*r^2 + 8192*G12^6*GM1*GM2*GM12^2*r + 8192*G12^6*GM1*GM2*GM12^2 + 4096*G12^6*GM2^2*GM12^2*r^5 + 4096*G12^6*GM2^2*GM12^2*r^4 - 8192*G12^6*GM2^2*GM12^2*r^3 - 8192*G12^6*GM2^2*GM12^2*r^2 + 4096*G12^6*GM2^2*GM12^2*r + 4096*G12^6*GM2^2*GM12^2 - 16384*G12^6*GM12^4*r^3 + 49152*G12^6*GM12^4*r^2 - 49152*G12^6*GM12^4*r + 16384*G12^6*GM12^4 - 64*G12^4*GM1^6*r^7 - 448*G12^4*GM1^6*r^6 - 1344*G12^4*GM1^6*r^5 - 2240*G12^4*GM1^6*r^4 - 2240*G12^4*GM1^6*r^3 - 1344*G12^4*GM1^6*r^2 - 448*G12^4*GM1^6*r - 64*G12^4*GM1^6 - 256*G12^4*GM1^5*GM2*r^7 - 1792*G12^4*GM1^5*GM2*r^6 - 5376*G12^4*GM1^5*GM2*r^5 - 8960*G12^4*GM1^5*GM2*r^4 - 8960*G12^4*GM1^5*GM2*r^3 - 5376*G12^4*GM1^5*GM2*r^2 - 1792*G12^4*GM1^5*GM2*r - 256*G12^4*GM1^5*GM2 - 320*G12^4*GM1^4*GM2^2*r^7 - 2240*G12^4*GM1^4*GM2^2*r^6 - 6720*G12^4*GM1^4*GM2^2*r^5 - 11200*G12^4*GM1^4*GM2^2*r^4 - 11200*G12^4*GM1^4*GM2^2*r^3 - 6720*G12^4*GM1^4*GM2^2*r^2 - 2240*G12^4*GM1^4*GM2^2*r - 320*G12^4*GM1^4*GM2^2 + 768*G12^4*GM1^4*GM12^2*r^7 + 2304*G12^4*GM1^4*GM12^2*r^6 - 768*G12^4*GM1^4*GM12^2*r^5 - 6912*G12^4*GM1^4*GM12^2*r^4 - 3840*G12^4*GM1^4*GM12^2*r^3 + 3840*G12^4*GM1^4*GM12^2*r^2 + 3840*G12^4*GM1^4*GM12^2*r + 768*G12^4*GM1^4*GM12^2 + 3072*G12^4*GM1^3*GM2*GM12^2*r^7 + 9216*G12^4*GM1^3*GM2*GM12^2*r^6 + 1536*G12^4*GM1^3*GM2*GM12^2*r^5 - 17920*G12^4*GM1^3*GM2*GM12^2*r^4 - 14336*G12^4*GM1^3*GM2*GM12^2*r^3 + 6144*G12^4*GM1^3*GM2*GM12^2*r^2 + 9728*G12^4*GM1^3*GM2*GM12^2*r + 2560*G12^4*GM1^3*GM2*GM12^2 + 320*G12^4*GM1^2*GM2^4*r^7 + 2240*G12^4*GM1^2*GM2^4*r^6 + 6720*G12^4*GM1^2*GM2^4*r^5 + 11200*G12^4*GM1^2*GM2^4*r^4 + 11200*G12^4*GM1^2*GM2^4*r^3 + 6720*G12^4*GM1^2*GM2^4*r^2 + 2240*G12^4*GM1^2*GM2^4*r + 320*G12^4*GM1^2*GM2^4 + 4608*G12^4*GM1^2*GM2^2*GM12^2*r^7 + 13824*G12^4*GM1^2*GM2^2*GM12^2*r^6 + 6144*G12^4*GM1^2*GM2^2*GM12^2*r^5 - 19456*G12^4*GM1^2*GM2^2*GM12^2*r^4 - 22016*G12^4*GM1^2*GM2^2*GM12^2*r^3 + 1536*G12^4*GM1^2*GM2^2*GM12^2*r^2 + 11264*G12^4*GM1^2*GM2^2*GM12^2*r + 4096*G12^4*GM1^2*GM2^2*GM12^2 - 3072*G12^4*GM1^2*GM12^4*r^5 + 3072*G12^4*GM1^2*GM12^4*r^4 + 6144*G12^4*GM1^2*GM12^4*r^3 - 6144*G12^4*GM1^2*GM12^4*r^2 - 3072*G12^4*GM1^2*GM12^4*r + 3072*G12^4*GM1^2*GM12^4 + 256*G12^4*GM1*GM2^5*r^7 + 1792*G12^4*GM1*GM2^5*r^6 + 5376*G12^4*GM1*GM2^5*r^5 + 8960*G12^4*GM1*GM2^5*r^4 + 8960*G12^4*GM1*GM2^5*r^3 + 5376*G12^4*GM1*GM2^5*r^2 + ...
    1792*G12^4*GM1*GM2^5*r + 256*G12^4*GM1*GM2^5 + 3072*G12^4*GM1*GM2^3*GM12^2*r^7 + 9216*G12^4*GM1*GM2^3*GM12^2*r^6 + 4608*G12^4*GM1*GM2^3*GM12^2*r^5 - 12800*G12^4*GM1*GM2^3*GM12^2*r^4 - 16384*G12^4*GM1*GM2^3*GM12^2*r^3 + 8704*G12^4*GM1*GM2^3*GM12^2*r + 3584*G12^4*GM1*GM2^3*GM12^2 - 6144*G12^4*GM1*GM2*GM12^4*r^5 + 6144*G12^4*GM1*GM2*GM12^4*r^4 + 12288*G12^4*GM1*GM2*GM12^4*r^3 - 12288*G12^4*GM1*GM2*GM12^4*r^2 - 6144*G12^4*GM1*GM2*GM12^4*r + 6144*G12^4*GM1*GM2*GM12^4 + 64*G12^4*GM2^6*r^7 + 448*G12^4*GM2^6*r^6 + 1344*G12^4*GM2^6*r^5 + 2240*G12^4*GM2^6*r^4 + 2240*G12^4*GM2^6*r^3 + 1344*G12^4*GM2^6*r^2 + 448*G12^4*GM2^6*r + 64*G12^4*GM2^6 + 768*G12^4*GM2^4*GM12^2*r^7 + 2304*G12^4*GM2^4*GM12^2*r^6 + 768*G12^4*GM2^4*GM12^2*r^5 - 4352*G12^4*GM2^4*GM12^2*r^4 - 4864*G12^4*GM2^4*GM12^2*r^3 + 768*G12^4*GM2^4*GM12^2*r^2 + 3328*G12^4*GM2^4*GM12^2*r + 1280*G12^4*GM2^4*GM12^2 - 3072*G12^4*GM2^2*GM12^4*r^5 + 3072*G12^4*GM2^2*GM12^4*r^4 + 6144*G12^4*GM2^2*GM12^4*r^3 - 6144*G12^4*GM2^2*GM12^4*r^2 - 3072*G12^4*GM2^2*GM12^4*r + 3072*G12^4*GM2^2*GM12^4 + 4*G12^2*GM1^8*r^9 + 36*G12^2*GM1^8*r^8 + 140*G12^2*GM1^8*r^7 + 308*G12^2*GM1^8*r^6 + 420*G12^2*GM1^8*r^5 + 364*G12^2*GM1^8*r^4 + 196*G12^2*GM1^8*r^3 + 60*G12^2*GM1^8*r^2 + 8*G12^2*GM1^8*r + 8*G12^2*GM1^7*GM2*r^9 + 72*G12^2*GM1^7*GM2*r^8 + 280*G12^2*GM1^7*GM2*r^7 + 616*G12^2*GM1^7*GM2*r^6 + 840*G12^2*GM1^7*GM2*r^5 + 728*G12^2*GM1^7*GM2*r^4 + 392*G12^2*GM1^7*GM2*r^3 + 120*G12^2*GM1^7*GM2*r^2 + 16*G12^2*GM1^7*GM2*r - 24*G12^2*GM1^6*GM2^2*r^9 - 216*G12^2*GM1^6*GM2^2*r^8 - 856*G12^2*GM1^6*GM2^2*r^7 - 1960*G12^2*GM1^6*GM2^2*r^6 - 2856*G12^2*GM1^6*GM2^2*r^5 - 2744*G12^2*GM1^6*GM2^2*r^4 - 1736*G12^2*GM1^6*GM2^2*r^3 - 696*G12^2*GM1^6*GM2^2*r^2 - 160*G12^2*GM1^6*GM2^2*r - 16*G12^2*GM1^6*GM2^2 + 48*G12^2*GM1^6*GM12^2*r^9 + 240*G12^2*GM1^6*GM12^2*r^8 + 304*G12^2*GM1^6*GM12^2*r^7 - 272*G12^2*GM1^6*GM12^2*r^6 - 880*G12^2*GM1^6*GM12^2*r^5 - 432*G12^2*GM1^6*GM12^2*r^4 + 400*G12^2*GM1^6*GM12^2*r^3 + 464*G12^2*GM1^6*GM12^2*r^2 + 128*G12^2*GM1^6*GM12^2*r - 88*G12^2*GM1^5*GM2^3*r^9 - 792*G12^2*GM1^5*GM2^3*r^8 - 3144*G12^2*GM1^5*GM2^3*r^7 - 7224*G12^2*GM1^5*GM2^3*r^6 - 10584*G12^2*GM1^5*GM2^3*r^5 - 10248*G12^2*GM1^5*GM2^3*r^4 - 6552*G12^2*GM1^5*GM2^3*r^3 - 2664*G12^2*GM1^5*GM2^3*r^2 - 624*G12^2*GM1^5*GM2^3*r - 64*G12^2*GM1^5*GM2^3 + 288*G12^2*GM1^5*GM2*GM12^2*r^9 + 1440*G12^2*GM1^5*GM2*GM12^2*r^8 + 1984*G12^2*GM1^5*GM2*GM12^2*r^7 - 1088*G12^2*GM1^5*GM2*GM12^2*r^6 - 4864*G12^2*GM1^5*GM2*GM12^2*r^5 - 3072*G12^2*GM1^5*GM2*GM12^2*r^4 + 1600*G12^2*GM1^5*GM2*GM12^2*r^3 + 2624*G12^2*GM1^5*GM2*GM12^2*r^2 + 992*G12^2*GM1^5*GM2*GM12^2*r + 96*G12^2*GM1^5*GM2*GM12^2 - 80*G12^2*GM1^4*GM2^4*r^9 - 720*G12^2*GM1^4*GM2^4*r^8 - 2880*G12^2*GM1^4*GM2^4*r^7 - 6720*G12^2*GM1^4*GM2^4*r^6 - 10080*G12^2*GM1^4*GM2^4*r^5 - 10080*G12^2*GM1^4*GM2^4*r^4 - ...
    6720*G12^2*GM1^4*GM2^4*r^3 - 2880*G12^2*GM1^4*GM2^4*r^2 - 720*G12^2*GM1^4*GM2^4*r - 80*G12^2*GM1^4*GM2^4 + 720*G12^2*GM1^4*GM2^2*GM12^2*r^9 + 3600*G12^2*GM1^4*GM2^2*GM12^2*r^8 + 5360*G12^2*GM1^4*GM2^2*GM12^2*r^7 - 1360*G12^2*GM1^4*GM2^2*GM12^2*r^6 - 11120*G12^2*GM1^4*GM2^2*GM12^2*r^5 - 8880*G12^2*GM1^4*GM2^2*GM12^2*r^4 + 2000*G12^2*GM1^4*GM2^2*GM12^2*r^3 + 6160*G12^2*GM1^4*GM2^2*GM12^2*r^2 + 3040*G12^2*GM1^4*GM2^2*GM12^2*r + 480*G12^2*GM1^4*GM2^2*GM12^2 - 192*G12^2*GM1^4*GM12^4*r^7 - 192*G12^2*GM1^4*GM12^4*r^6 + 576*G12^2*GM1^4*GM12^4*r^5 + 576*G12^2*GM1^4*GM12^4*r^4 - 576*G12^2*GM1^4*GM12^4*r^3 - 576*G12^2*GM1^4*GM12^4*r^2 + 192*G12^2*GM1^4*GM12^4*r + 192*G12^2*GM1^4*GM12^4 + 24*G12^2*GM1^3*GM2^5*r^9 + 216*G12^2*GM1^3*GM2^5*r^8 + 840*G12^2*GM1^3*GM2^5*r^7 + 1848*G12^2*GM1^3*GM2^5*r^6 + 2520*G12^2*GM1^3*GM2^5*r^5 + 2184*G12^2*GM1^3*GM2^5*r^4 + 1176*G12^2*GM1^3*GM2^5*r^3 + 360*G12^2*GM1^3*GM2^5*r^2 + 48*G12^2*GM1^3*GM2^5*r + 960*G12^2*GM1^3*GM2^3*GM12^2*r^9 + 4800*G12^2*GM1^3*GM2^3*GM12^2*r^8 + 7680*G12^2*GM1^3*GM2^3*GM12^2*r^7 - 13440*G12^2*GM1^3*GM2^3*GM12^2*r^5 - 13440*G12^2*GM1^3*GM2^3*GM12^2*r^4 + 7680*G12^2*GM1^3*GM2^3*GM12^2*r^2 + 4800*G12^2*GM1^3*GM2^3*GM12^2*r + 960*G12^2*GM1^3*GM2^3*GM12^2 - 768*G12^2*GM1^3*GM2*GM12^4*r^7 - 768*G12^2*GM1^3*GM2*GM12^4*r^6 + 2304*G12^2*GM1^3*GM2*GM12^4*r^5 + 2304*G12^2*GM1^3*GM2*GM12^4*r^4 - 2304*G12^2*GM1^3*GM2*GM12^4*r^3 - 2304*G12^2*GM1^3*GM2*GM12^4*r^2 + 768*G12^2*GM1^3*GM2*GM12^4*r + 768*G12^2*GM1^3*GM2*GM12^4 + 88*G12^2*GM1^2*GM2^6*r^9 + 792*G12^2*GM1^2*GM2^6*r^8 + 3160*G12^2*GM1^2*GM2^6*r^7 + 7336*G12^2*GM1^2*GM2^6*r^6 + 10920*G12^2*GM1^2*GM2^6*r^5 + 10808*G12^2*GM1^2*GM2^6*r^4 + 7112*G12^2*GM1^2*GM2^6*r^3 + 3000*G12^2*GM1^2*GM2^6*r^2 + 736*G12^2*GM1^2*GM2^6*r + 80*G12^2*GM1^2*GM2^6 + 720*G12^2*GM1^2*GM2^4*GM12^2*r^9 + 3600*G12^2*GM1^2*GM2^4*GM12^2*r^8 + 6160*G12^2*GM1^2*GM2^4*GM12^2*r^7 + 1360*G12^2*GM1^2*GM2^4*GM12^2*r^6 - 9040*G12^2*GM1^2*GM2^4*GM12^2*r^5 - 11280*G12^2*GM1^2*GM2^4*GM12^2*r^4 - 2000*G12^2*GM1^2*GM2^4*GM12^2*r^3 + 5360*G12^2*GM1^2*GM2^4*GM12^2*r^2 + 4160*G12^2*GM1^2*GM2^4*GM12^2*r + 960*G12^2*GM1^2*GM2^4*GM12^2 - 1152*G12^2*GM1^2*GM2^2*GM12^4*r^7 - 1152*G12^2*GM1^2*GM2^2*GM12^4*r^6 + 3456*G12^2*GM1^2*GM2^2*GM12^4*r^5 + 3456*G12^2*GM1^2*GM2^2*GM12^4*r^4 - 3456*G12^2*GM1^2*GM2^2*GM12^4*r^3 - 3456*G12^2*GM1^2*GM2^2*GM12^4*r^2 + 1152*G12^2*GM1^2*GM2^2*GM12^4*r + 1152*G12^2*GM1^2*GM2^2*GM12^4 + 56*G12^2*GM1*GM2^7*r^9 + 504*G12^2*GM1*GM2^7*r^8 + 2024*G12^2*GM1*GM2^7*r^7 + 4760*G12^2*GM1*GM2^7*r^6 + 7224*G12^2*GM1*GM2^7*r^5 + 7336*G12^2*GM1*GM2^7*r^4 + 4984*G12^2*GM1*GM2^7*r^3 + 2184*G12^2*GM1*GM2^7*r^2 + 560*G12^2*GM1*GM2^7*r + 64*G12^2*GM1*GM2^7 + 288*G12^2*GM1*GM2^5*GM12^2*r^9 + 1440*G12^2*GM1*GM2^5*GM12^2*r^8 + 2624*G12^2*GM1*GM2^5*GM12^2*r^7 + 1088*G12^2*GM1*GM2^5*GM12^2*r^6 - ...
    3200*G12^2*GM1*GM2^5*GM12^2*r^5 - 4992*G12^2*GM1*GM2^5*GM12^2*r^4 - 1600*G12^2*GM1*GM2^5*GM12^2*r^3 + 1984*G12^2*GM1*GM2^5*GM12^2*r^2 + 1888*G12^2*GM1*GM2^5*GM12^2*r + 480*G12^2*GM1*GM2^5*GM12^2 - 768*G12^2*GM1*GM2^3*GM12^4*r^7 - 768*G12^2*GM1*GM2^3*GM12^4*r^6 + 2304*G12^2*GM1*GM2^3*GM12^4*r^5 + 2304*G12^2*GM1*GM2^3*GM12^4*r^4 - 2304*G12^2*GM1*GM2^3*GM12^4*r^3 - 2304*G12^2*GM1*GM2^3*GM12^4*r^2 + 768*G12^2*GM1*GM2^3*GM12^4*r + 768*G12^2*GM1*GM2^3*GM12^4 + 12*G12^2*GM2^8*r^9 + 108*G12^2*GM2^8*r^8 + 436*G12^2*GM2^8*r^7 + 1036*G12^2*GM2^8*r^6 + 1596*G12^2*GM2^8*r^5 + 1652*G12^2*GM2^8*r^4 + 1148*G12^2*GM2^8*r^3 + 516*G12^2*GM2^8*r^2 + 136*G12^2*GM2^8*r + 16*G12^2*GM2^8 + 48*G12^2*GM2^6*GM12^2*r^9 + 240*G12^2*GM2^6*GM12^2*r^8 + 464*G12^2*GM2^6*GM12^2*r^7 + 272*G12^2*GM2^6*GM12^2*r^6 - 464*G12^2*GM2^6*GM12^2*r^5 - 912*G12^2*GM2^6*GM12^2*r^4 - 400*G12^2*GM2^6*GM12^2*r^3 + 304*G12^2*GM2^6*GM12^2*r^2 + 352*G12^2*GM2^6*GM12^2*r + 96*G12^2*GM2^6*GM12^2 - 192*G12^2*GM2^4*GM12^4*r^7 - 192*G12^2*GM2^4*GM12^4*r^6 + 576*G12^2*GM2^4*GM12^4*r^5 + 576*G12^2*GM2^4*GM12^4*r^4 - 576*G12^2*GM2^4*GM12^4*r^3 - 576*G12^2*GM2^4*GM12^4*r^2 + 192*G12^2*GM2^4*GM12^4*r + 192*G12^2*GM2^4*GM12^4 + GM1^8*GM12^2*r^11 + 7*GM1^8*GM12^2*r^10 + 18*GM1^8*GM12^2*r^9 + 16*GM1^8*GM12^2*r^8 - 14*GM1^8*GM12^2*r^7 - 42*GM1^8*GM12^2*r^6 - 28*GM1^8*GM12^2*r^5 + 8*GM1^8*GM12^2*r^4 + 21*GM1^8*GM12^2*r^3 + 11*GM1^8*GM12^2*r^2 + 2*GM1^8*GM12^2*r + 8*GM1^7*GM2*GM12^2*r^11 + 56*GM1^7*GM2*GM12^2*r^10 + 144*GM1^7*GM2*GM12^2*r^9 + 128*GM1^7*GM2*GM12^2*r^8 - 112*GM1^7*GM2*GM12^2*r^7 - 336*GM1^7*GM2*GM12^2*r^6 - 224*GM1^7*GM2*GM12^2*r^5 + 64*GM1^7*GM2*GM12^2*r^4 + 168*GM1^7*GM2*GM12^2*r^3 + 88*GM1^7*GM2*GM12^2*r^2 + 16*GM1^7*GM2*GM12^2*r + 28*GM1^6*GM2^2*GM12^2*r^11 + 196*GM1^6*GM2^2*GM12^2*r^10 + 508*GM1^6*GM2^2*GM12^2*r^9 + 468*GM1^6*GM2^2*GM12^2*r^8 - 360*GM1^6*GM2^2*GM12^2*r^7 - 1176*GM1^6*GM2^2*GM12^2*r^6 - 840*GM1^6*GM2^2*GM12^2*r^5 + 168*GM1^6*GM2^2*GM12^2*r^4 + 588*GM1^6*GM2^2*GM12^2*r^3 + 340*GM1^6*GM2^2*GM12^2*r^2 + 76*GM1^6*GM2^2*GM12^2*r + 4*GM1^6*GM2^2*GM12^2 - 4*GM1^6*GM12^4*r^9 - 12*GM1^6*GM12^4*r^8 + 32*GM1^6*GM12^4*r^6 + 24*GM1^6*GM12^4*r^5 - 24*GM1^6*GM12^4*r^4 - 32*GM1^6*GM12^4*r^3 + 12*GM1^6*GM12^4*r + 4*GM1^6*GM12^4 + 56*GM1^5*GM2^3*GM12^2*r^11 + 392*GM1^5*GM2^3*GM12^2*r^10 + 1032*GM1^5*GM2^3*GM12^2*r^9 + 1016*GM1^5*GM2^3*GM12^2*r^8 - 592*GM1^5*GM2^3*GM12^2*r^7 - 2352*GM1^5*GM2^3*GM12^2*r^6 - 1904*GM1^5*GM2^3*GM12^2*r^5 + 112*GM1^5*GM2^3*GM12^2*r^4 + 1176*GM1^5*GM2^3*GM12^2*r^3 + 808*GM1^5*GM2^3*GM12^2*r^2 + 232*GM1^5*GM2^3*GM12^2*r + 24*GM1^5*GM2^3*GM12^2 - 24*GM1^5*GM2*GM12^4*r^9 - 72*GM1^5*GM2*GM12^4*r^8 + 192*GM1^5*GM2*GM12^4*r^6 + 144*GM1^5*GM2*GM12^4*r^5 - 144*GM1^5*GM2*GM12^4*r^4 - 192*GM1^5*GM2*GM12^4*r^3 + 72*GM1^5*GM2*GM12^4*r + 24*GM1^5*GM2*GM12^4 + 70*GM1^4*GM2^4*GM12^2*r^11 + ...
    490*GM1^4*GM2^4*GM12^2*r^10 + 1320*GM1^4*GM2^4*GM12^2*r^9 + 1420*GM1^4*GM2^4*GM12^2*r^8 - 500*GM1^4*GM2^4*GM12^2*r^7 - 2940*GM1^4*GM2^4*GM12^2*r^6 - 2800*GM1^4*GM2^4*GM12^2*r^5 - 280*GM1^4*GM2^4*GM12^2*r^4 + 1470*GM1^4*GM2^4*GM12^2*r^3 + 1250*GM1^4*GM2^4*GM12^2*r^2 + 440*GM1^4*GM2^4*GM12^2*r + 60*GM1^4*GM2^4*GM12^2 - 60*GM1^4*GM2^2*GM12^4*r^9 - 180*GM1^4*GM2^2*GM12^4*r^8 + 480*GM1^4*GM2^2*GM12^4*r^6 + 360*GM1^4*GM2^2*GM12^4*r^5 - 360*GM1^4*GM2^2*GM12^4*r^4 - 480*GM1^4*GM2^2*GM12^4*r^3 + 180*GM1^4*GM2^2*GM12^4*r + 60*GM1^4*GM2^2*GM12^4 + 56*GM1^3*GM2^5*GM12^2*r^11 + 392*GM1^3*GM2^5*GM12^2*r^10 + 1088*GM1^3*GM2^5*GM12^2*r^9 + 1296*GM1^3*GM2^5*GM12^2*r^8 - 144*GM1^3*GM2^5*GM12^2*r^7 - 2352*GM1^3*GM2^5*GM12^2*r^6 - 2688*GM1^3*GM2^5*GM12^2*r^5 - 672*GM1^3*GM2^5*GM12^2*r^4 + 1176*GM1^3*GM2^5*GM12^2*r^3 + 1256*GM1^3*GM2^5*GM12^2*r^2 + 512*GM1^3*GM2^5*GM12^2*r + 80*GM1^3*GM2^5*GM12^2 - 80*GM1^3*GM2^3*GM12^4*r^9 - 240*GM1^3*GM2^3*GM12^4*r^8 + 640*GM1^3*GM2^3*GM12^4*r^6 + 480*GM1^3*GM2^3*GM12^4*r^5 - 480*GM1^3*GM2^3*GM12^4*r^4 - 640*GM1^3*GM2^3*GM12^4*r^3 + 240*GM1^3*GM2^3*GM12^4*r + 80*GM1^3*GM2^3*GM12^4 + 28*GM1^2*GM2^6*GM12^2*r^11 + 196*GM1^2*GM2^6*GM12^2*r^10 + 564*GM1^2*GM2^6*GM12^2*r^9 + 748*GM1^2*GM2^6*GM12^2*r^8 + 88*GM1^2*GM2^6*GM12^2*r^7 - 1176*GM1^2*GM2^6*GM12^2*r^6 - 1624*GM1^2*GM2^6*GM12^2*r^5 - 616*GM1^2*GM2^6*GM12^2*r^4 + 588*GM1^2*GM2^6*GM12^2*r^3 + 788*GM1^2*GM2^6*GM12^2*r^2 + 356*GM1^2*GM2^6*GM12^2*r + 60*GM1^2*GM2^6*GM12^2 - 60*GM1^2*GM2^4*GM12^4*r^9 - 180*GM1^2*GM2^4*GM12^4*r^8 + 480*GM1^2*GM2^4*GM12^4*r^6 + 360*GM1^2*GM2^4*GM12^4*r^5 - 360*GM1^2*GM2^4*GM12^4*r^4 - 480*GM1^2*GM2^4*GM12^4*r^3 + 180*GM1^2*GM2^4*GM12^4*r + 60*GM1^2*GM2^4*GM12^4 + 8*GM1*GM2^7*GM12^2*r^11 + 56*GM1*GM2^7*GM12^2*r^10 + 168*GM1*GM2^7*GM12^2*r^9 + 248*GM1*GM2^7*GM12^2*r^8 + 80*GM1*GM2^7*GM12^2*r^7 - 336*GM1*GM2^7*GM12^2*r^6 - 560*GM1*GM2^7*GM12^2*r^5 - 272*GM1*GM2^7*GM12^2*r^4 + 168*GM1*GM2^7*GM12^2*r^3 + 280*GM1*GM2^7*GM12^2*r^2 + 136*GM1*GM2^7*GM12^2*r + 24*GM1*GM2^7*GM12^2 - 24*GM1*GM2^5*GM12^4*r^9 - 72*GM1*GM2^5*GM12^4*r^8 + 192*GM1*GM2^5*GM12^4*r^6 + 144*GM1*GM2^5*GM12^4*r^5 - 144*GM1*GM2^5*GM12^4*r^4 - 192*GM1*GM2^5*GM12^4*r^3 + 72*GM1*GM2^5*GM12^4*r + 24*GM1*GM2^5*GM12^4 + GM2^8*GM12^2*r^11 + 7*GM2^8*GM12^2*r^10 + 22*GM2^8*GM12^2*r^9 + 36*GM2^8*GM12^2*r^8 + 18*GM2^8*GM12^2*r^7 - 42*GM2^8*GM12^2*r^6 - 84*GM2^8*GM12^2*r^5 - 48*GM2^8*GM12^2*r^4 + 21*GM2^8*GM12^2*r^3 + 43*GM2^8*GM12^2*r^2 + 22*GM2^8*GM12^2*r + 4*GM2^8*GM12^2 - 4*GM2^6*GM12^4*r^9 - 12*GM2^6*GM12^4*r^8 + 32*GM2^6*GM12^4*r^6 + 24*GM2^6*GM12^4*r^5 - 24*GM2^6*GM12^4*r^4 - 32*GM2^6*GM12^4*r^3 + 12*GM2^6*GM12^4*r + 4*GM2^6*GM12^4))/(((GM12^2*((2*r*(r + 1)*(8*G12^2*(GM1 + GM2)^2 + GM1*(r + 1)^2*(GM1 + GM2)^3)*(GM1 + GM2)^3)/((r + 1)^3*(GM1 + GM2)^5*(16*G12^2 + GM1^2*r^2 + 2*GM1^2*r + 2*GM1*GM2*r^2 + ...
    4*GM1*GM2*r + 4*GM1*GM2 + GM2^2*r^2 + 2*GM2^2*r) + 4*GM12^2*(16*G12^2*(GM1 + GM2)^2 + (r + 1)^2*(GM1 + GM2)^4)*(r - 1)*(GM1 + GM2)) - r*((2*r*(r + 1)*(8*G12^2*(GM1 + GM2)^2 + GM1*(r + 1)^2*(GM1 + GM2)^3)*(GM1 + GM2)^3)/((r + 1)^3*(GM1 + GM2)^5*(16*G12^2 + GM1^2*r^2 + 2*GM1^2*r + 2*GM1*GM2*r^2 + 4*GM1*GM2*r + 4*GM1*GM2 + GM2^2*r^2 + 2*GM2^2*r) + 4*GM12^2*(16*G12^2*(GM1 + GM2)^2 + (r + 1)^2*(GM1 + GM2)^4)*(r - 1)*(GM1 + GM2)) + (2*r*(r + 1)*(8*G12^2*(GM1 + GM2)^2 + GM2*(r + 1)^2*(GM1 + GM2)^3)*(GM1 + GM2)^3)/((r + 1)^3*(GM1 + GM2)^5*(16*G12^2 + GM1^2*r^2 + 2*GM1^2*r + 2*GM1*GM2*r^2 + 4*GM1*GM2*r + 4*GM1*GM2 + GM2^2*r^2 + 2*GM2^2*r) + 4*GM12^2*(16*G12^2*(GM1 + GM2)^2 + (r + 1)^2*(GM1 + GM2)^4)*(r - 1)*(GM1 + GM2))) + (2*r*(r + 1)*(8*G12^2*(GM1 + GM2)^2 + GM2*(r + 1)^2*(GM1 + GM2)^3)*(GM1 + GM2)^3)/((r + 1)^3*(GM1 + GM2)^5*(16*G12^2 + GM1^2*r^2 + 2*GM1^2*r + 2*GM1*GM2*r^2 + 4*GM1*GM2*r + 4*GM1*GM2 + GM2^2*r^2 + 2*GM2^2*r) + 4*GM12^2*(16*G12^2*(GM1 + GM2)^2 + (r + 1)^2*(GM1 + GM2)^4)*(r - 1)*(GM1 + GM2)))^2 + 4*G12^2*((2*r*(r + 1)*(8*G12^2*(GM1 + GM2)^2 + GM1*(r + 1)^2*(GM1 + GM2)^3)*(GM1 + GM2)^3)/((r + 1)^3*(GM1 + GM2)^5*(16*G12^2 + GM1^2*r^2 + 2*GM1^2*r + 2*GM1*GM2*r^2 + 4*GM1*GM2*r + 4*GM1*GM2 + GM2^2*r^2 + 2*GM2^2*r) + 4*GM12^2*(16*G12^2*(GM1 + GM2)^2 + (r + 1)^2*(GM1 + GM2)^4)*(r - 1)*(GM1 + GM2)) - (2*r*(r + 1)*(8*G12^2*(GM1 + GM2)^2 + GM2*(r + 1)^2*(GM1 + GM2)^3)*(GM1 + GM2)^3)/((r + 1)^3*(GM1 + GM2)^5*(16*G12^2 + GM1^2*r^2 + 2*GM1^2*r + 2*GM1*GM2*r^2 + 4*GM1*GM2*r + 4*GM1*GM2 + GM2^2*r^2 + 2*GM2^2*r) + 4*GM12^2*(16*G12^2*(GM1 + GM2)^2 + (r + 1)^2*(GM1 + GM2)^4)*(r - 1)*(GM1 + GM2)))^2)/((r + 1)^2*(GM1 + GM2)^2))^(1/2)*(16*G12^2*GM1^2*r^3 + 48*G12^2*GM1^2*r^2 + 48*G12^2*GM1^2*r + 16*G12^2*GM1^2 + 32*G12^2*GM1*GM2*r^3 + 96*G12^2*GM1*GM2*r^2 + 96*G12^2*GM1*GM2*r + 32*G12^2*GM1*GM2 + 16*G12^2*GM2^2*r^3 + 48*G12^2*GM2^2*r^2 + 48*G12^2*GM2^2*r + 16*G12^2*GM2^2 + 64*G12^2*GM12^2*r - 64*G12^2*GM12^2 + GM1^4*r^5 + 5*GM1^4*r^4 + 9*GM1^4*r^3 + 7*GM1^4*r^2 + 2*GM1^4*r + 4*GM1^3*GM2*r^5 + 20*GM1^3*GM2*r^4 + 40*GM1^3*GM2*r^3 + 40*GM1^3*GM2*r^2 + 20*GM1^3*GM2*r + 4*GM1^3*GM2 + 6*GM1^2*GM2^2*r^5 + 30*GM1^2*GM2^2*r^4 + 62*GM1^2*GM2^2*r^3 + 66*GM1^2*GM2^2*r^2 + 36*GM1^2*GM2^2*r + 8*GM1^2*GM2^2 + 4*GM1^2*GM12^2*r^3 + 4*GM1^2*GM12^2*r^2 - 4*GM1^2*GM12^2*r - 4*GM1^2*GM12^2 + 4*GM1*GM2^3*r^5 + 20*GM1*GM2^3*r^4 + 40*GM1*GM2^3*r^3 + 40*GM1*GM2^3*r^2 + 20*GM1*GM2^3*r + 4*GM1*GM2^3 + 8*GM1*GM2*GM12^2*r^3 + 8*GM1*GM2*GM12^2*r^2 - 8*GM1*GM2*GM12^2*r - 8*GM1*GM2*GM12^2 + GM2^4*r^5 + 5*GM2^4*r^4 + 9*GM2^4*r^3 + 7*GM2^4*r^2 + 2*GM2^4*r + 4*GM2^2*GM12^2*r^3 + 4*GM2^2*GM12^2*r^2 - 4*GM2^2*GM12^2*r - 4*GM2^2*GM12^2)^3);
em2=(2*((4*r^2*(r + 1)*((r/2 + 1)*((2*r*(r + 1)*(8*G12^2*(GM1 + GM2)^2 + GM1*(r + 1)^2*(GM1 + GM2)^3)*(GM1 + GM2)^3)/((r + 1)^3*(GM1 + GM2)^5*(16*G12^2 + GM1^2*r^2 + 2*GM1^2*r + 2*GM1*GM2*r^2 + 4*GM1*GM2*r + 4*GM1*GM2 + GM2^2*r^2 + 2*GM2^2*r) + 4*GM12^2*(16*G12^2*(GM1 + GM2)^2 + (r + 1)^2*(GM1 + GM2)^4)*(r - 1)*(GM1 + GM2)) + (2*r*(r + 1)*(8*G12^2*(GM1 + GM2)^2 + GM2*(r + 1)^2*(GM1 + GM2)^3)*(GM1 + GM2)^3)/((r + 1)^3*(GM1 + GM2)^5*(16*G12^2 + GM1^2*r^2 + 2*GM1^2*r + 2*GM1*GM2*r^2 + 4*GM1*GM2*r + 4*GM1*GM2 + GM2^2*r^2 + 2*GM2^2*r) + 4*GM12^2*(16*G12^2*(GM1 + GM2)^2 + (r + 1)^2*(GM1 + GM2)^4)*(r - 1)*(GM1 + GM2))) - 1)*(GM1 + GM2)*(512*G12^4*GM12^2*r - 512*G12^4*GM12^2 - 8*G12^2*GM1^4*r^3 - 24*G12^2*GM1^4*r^2 - 24*G12^2*GM1^4*r - 8*G12^2*GM1^4 - 16*G12^2*GM1^3*GM2*r^3 - 48*G12^2*GM1^3*GM2*r^2 - 48*G12^2*GM1^3*GM2*r - 16*G12^2*GM1^3*GM2 + 64*G12^2*GM1^2*GM12^2*r^3 + 64*G12^2*GM1^2*GM12^2*r^2 - 64*G12^2*GM1^2*GM12^2*r - 64*G12^2*GM1^2*GM12^2 + 16*G12^2*GM1*GM2^3*r^3 + 48*G12^2*GM1*GM2^3*r^2 + 48*G12^2*GM1*GM2^3*r + 16*G12^2*GM1*GM2^3 + 128*G12^2*GM1*GM2*GM12^2*r^3 + 128*G12^2*GM1*GM2*GM12^2*r^2 - 128*G12^2*GM1*GM2*GM12^2*r - 128*G12^2*GM1*GM2*GM12^2 + 8*G12^2*GM2^4*r^3 + 24*G12^2*GM2^4*r^2 + 24*G12^2*GM2^4*r + 8*G12^2*GM2^4 + 64*G12^2*GM2^2*GM12^2*r^3 + 64*G12^2*GM2^2*GM12^2*r^2 - 64*G12^2*GM2^2*GM12^2*r - 64*G12^2*GM2^2*GM12^2 - GM1^6*r^5 - 5*GM1^6*r^4 - 10*GM1^6*r^3 - 10*GM1^6*r^2 - 5*GM1^6*r - GM1^6 - 3*GM1^5*GM2*r^5 - 15*GM1^5*GM2*r^4 - 30*GM1^5*GM2*r^3 - 30*GM1^5*GM2*r^2 - 15*GM1^5*GM2*r - 3*GM1^5*GM2 - 2*GM1^4*GM2^2*r^5 - 10*GM1^4*GM2^2*r^4 - 20*GM1^4*GM2^2*r^3 - 20*GM1^4*GM2^2*r^2 - 10*GM1^4*GM2^2*r - 2*GM1^4*GM2^2 + 2*GM1^4*GM12^2*r^5 + 6*GM1^4*GM12^2*r^4 + 4*GM1^4*GM12^2*r^3 - 4*GM1^4*GM12^2*r^2 - 6*GM1^4*GM12^2*r - 2*GM1^4*GM12^2 + 2*GM1^3*GM2^3*r^5 + 10*GM1^3*GM2^3*r^4 + 20*GM1^3*GM2^3*r^3 + 20*GM1^3*GM2^3*r^2 + 10*GM1^3*GM2^3*r + 2*GM1^3*GM2^3 + 8*GM1^3*GM2*GM12^2*r^5 + 24*GM1^3*GM2*GM12^2*r^4 + 16*GM1^3*GM2*GM12^2*r^3 - 16*GM1^3*GM2*GM12^2*r^2 - 24*GM1^3*GM2*GM12^2*r - 8*GM1^3*GM2*GM12^2 + 3*GM1^2*GM2^4*r^5 + 15*GM1^2*GM2^4*r^4 + 30*GM1^2*GM2^4*r^3 + 30*GM1^2*GM2^4*r^2 + 15*GM1^2*GM2^4*r + 3*GM1^2*GM2^4 + 12*GM1^2*GM2^2*GM12^2*r^5 + 36*GM1^2*GM2^2*GM12^2*r^4 + 24*GM1^2*GM2^2*GM12^2*r^3 - 24*GM1^2*GM2^2*GM12^2*r^2 - 36*GM1^2*GM2^2*GM12^2*r - 12*GM1^2*GM2^2*GM12^2 + GM1*GM2^5*r^5 + 5*GM1*GM2^5*r^4 + 10*GM1*GM2^5*r^3 + 10*GM1*GM2^5*r^2 + 5*GM1*GM2^5*r + GM1*GM2^5 + 8*GM1*GM2^3*GM12^2*r^5 + 24*GM1*GM2^3*GM12^2*r^4 + 16*GM1*GM2^3*GM12^2*r^3 - 16*GM1*GM2^3*GM12^2*r^2 - 24*GM1*GM2^3*GM12^2*r - 8*GM1*GM2^3*GM12^2 + 2*GM2^4*GM12^2*r^5 + 6*GM2^4*GM12^2*r^4 + 4*GM2^4*GM12^2*r^3 - 4*GM2^4*GM12^2*r^2 - 6*GM2^4*GM12^2*r - 2*GM2^4*GM12^2))/(16*G12^2*GM1^2*r^3 + 48*G12^2*GM1^2*r^2 + 48*G12^2*GM1^2*r + 16*G12^2*GM1^2 + 32*G12^2*GM1*GM2*r^3 + ...
    96*G12^2*GM1*GM2*r^2 + 96*G12^2*GM1*GM2*r + 32*G12^2*GM1*GM2 + 16*G12^2*GM2^2*r^3 + 48*G12^2*GM2^2*r^2 + 48*G12^2*GM2^2*r + 16*G12^2*GM2^2 + 64*G12^2*GM12^2*r - 64*G12^2*GM12^2 + GM1^4*r^5 + 5*GM1^4*r^4 + 9*GM1^4*r^3 + 7*GM1^4*r^2 + 2*GM1^4*r + 4*GM1^3*GM2*r^5 + 20*GM1^3*GM2*r^4 + 40*GM1^3*GM2*r^3 + 40*GM1^3*GM2*r^2 + 20*GM1^3*GM2*r + 4*GM1^3*GM2 + 6*GM1^2*GM2^2*r^5 + 30*GM1^2*GM2^2*r^4 + 62*GM1^2*GM2^2*r^3 + 66*GM1^2*GM2^2*r^2 + 36*GM1^2*GM2^2*r + 8*GM1^2*GM2^2 + 4*GM1^2*GM12^2*r^3 + 4*GM1^2*GM12^2*r^2 - 4*GM1^2*GM12^2*r - 4*GM1^2*GM12^2 + 4*GM1*GM2^3*r^5 + 20*GM1*GM2^3*r^4 + 40*GM1*GM2^3*r^3 + 40*GM1*GM2^3*r^2 + 20*GM1*GM2^3*r + 4*GM1*GM2^3 + 8*GM1*GM2*GM12^2*r^3 + 8*GM1*GM2*GM12^2*r^2 - 8*GM1*GM2*GM12^2*r - 8*GM1*GM2*GM12^2 + GM2^4*r^5 + 5*GM2^4*r^4 + 9*GM2^4*r^3 + 7*GM2^4*r^2 + 2*GM2^4*r + 4*GM2^2*GM12^2*r^3 + 4*GM2^2*GM12^2*r^2 - 4*GM2^2*GM12^2*r - 4*GM2^2*GM12^2)^2 + (4*r^2*(r/2 + 1)*(r + 1)*(GM1 + GM2)*((2*r*(r + 1)*(8*G12^2*(GM1 + GM2)^2 + GM1*(r + 1)^2*(GM1 + GM2)^3)*(GM1 + GM2)^3)/((r + 1)^3*(GM1 + GM2)^5*(16*G12^2 + GM1^2*r^2 + 2*GM1^2*r + 2*GM1*GM2*r^2 + 4*GM1*GM2*r + 4*GM1*GM2 + GM2^2*r^2 + 2*GM2^2*r) + 4*GM12^2*(16*G12^2*(GM1 + GM2)^2 + (r + 1)^2*(GM1 + GM2)^4)*(r - 1)*(GM1 + GM2)) + (2*r*(r + 1)*(8*G12^2*(GM1 + GM2)^2 + GM2*(r + 1)^2*(GM1 + GM2)^3)*(GM1 + GM2)^3)/((r + 1)^3*(GM1 + GM2)^5*(16*G12^2 + GM1^2*r^2 + 2*GM1^2*r + 2*GM1*GM2*r^2 + 4*GM1*GM2*r + 4*GM1*GM2 + GM2^2*r^2 + 2*GM2^2*r) + 4*GM12^2*(16*G12^2*(GM1 + GM2)^2 + (r + 1)^2*(GM1 + GM2)^4)*(r - 1)*(GM1 + GM2)))*(512*G12^4*GM12^2*r - 512*G12^4*GM12^2 - 8*G12^2*GM1^4*r^3 - 24*G12^2*GM1^4*r^2 - 24*G12^2*GM1^4*r - 8*G12^2*GM1^4 - 16*G12^2*GM1^3*GM2*r^3 - 48*G12^2*GM1^3*GM2*r^2 - 48*G12^2*GM1^3*GM2*r - 16*G12^2*GM1^3*GM2 + 64*G12^2*GM1^2*GM12^2*r^3 + 64*G12^2*GM1^2*GM12^2*r^2 - 64*G12^2*GM1^2*GM12^2*r - 64*G12^2*GM1^2*GM12^2 + 16*G12^2*GM1*GM2^3*r^3 + 48*G12^2*GM1*GM2^3*r^2 + 48*G12^2*GM1*GM2^3*r + 16*G12^2*GM1*GM2^3 + 128*G12^2*GM1*GM2*GM12^2*r^3 + 128*G12^2*GM1*GM2*GM12^2*r^2 - 128*G12^2*GM1*GM2*GM12^2*r - 128*G12^2*GM1*GM2*GM12^2 + 8*G12^2*GM2^4*r^3 + 24*G12^2*GM2^4*r^2 + 24*G12^2*GM2^4*r + 8*G12^2*GM2^4 + 64*G12^2*GM2^2*GM12^2*r^3 + 64*G12^2*GM2^2*GM12^2*r^2 - 64*G12^2*GM2^2*GM12^2*r - 64*G12^2*GM2^2*GM12^2 - GM1^6*r^5 - 5*GM1^6*r^4 - 10*GM1^6*r^3 - 10*GM1^6*r^2 - 5*GM1^6*r - GM1^6 - 3*GM1^5*GM2*r^5 - 15*GM1^5*GM2*r^4 - 30*GM1^5*GM2*r^3 - 30*GM1^5*GM2*r^2 - 15*GM1^5*GM2*r - 3*GM1^5*GM2 - 2*GM1^4*GM2^2*r^5 - 10*GM1^4*GM2^2*r^4 - 20*GM1^4*GM2^2*r^3 - 20*GM1^4*GM2^2*r^2 - 10*GM1^4*GM2^2*r - 2*GM1^4*GM2^2 + 2*GM1^4*GM12^2*r^5 + 6*GM1^4*GM12^2*r^4 + 4*GM1^4*GM12^2*r^3 - 4*GM1^4*GM12^2*r^2 - 6*GM1^4*GM12^2*r - 2*GM1^4*GM12^2 + 2*GM1^3*GM2^3*r^5 + 10*GM1^3*GM2^3*r^4 + 20*GM1^3*GM2^3*r^3 + 20*GM1^3*GM2^3*r^2 + 10*GM1^3*GM2^3*r + 2*GM1^3*GM2^3 + 8*GM1^3*GM2*GM12^2*r^5 + ...
    24*GM1^3*GM2*GM12^2*r^4 + 16*GM1^3*GM2*GM12^2*r^3 - 16*GM1^3*GM2*GM12^2*r^2 - 24*GM1^3*GM2*GM12^2*r - 8*GM1^3*GM2*GM12^2 + 3*GM1^2*GM2^4*r^5 + 15*GM1^2*GM2^4*r^4 + 30*GM1^2*GM2^4*r^3 + 30*GM1^2*GM2^4*r^2 + 15*GM1^2*GM2^4*r + 3*GM1^2*GM2^4 + 12*GM1^2*GM2^2*GM12^2*r^5 + 36*GM1^2*GM2^2*GM12^2*r^4 + 24*GM1^2*GM2^2*GM12^2*r^3 - 24*GM1^2*GM2^2*GM12^2*r^2 - 36*GM1^2*GM2^2*GM12^2*r - 12*GM1^2*GM2^2*GM12^2 + GM1*GM2^5*r^5 + 5*GM1*GM2^5*r^4 + 10*GM1*GM2^5*r^3 + 10*GM1*GM2^5*r^2 + 5*GM1*GM2^5*r + GM1*GM2^5 + 8*GM1*GM2^3*GM12^2*r^5 + 24*GM1*GM2^3*GM12^2*r^4 + 16*GM1*GM2^3*GM12^2*r^3 - 16*GM1*GM2^3*GM12^2*r^2 - 24*GM1*GM2^3*GM12^2*r - 8*GM1*GM2^3*GM12^2 + 2*GM2^4*GM12^2*r^5 + 6*GM2^4*GM12^2*r^4 + 4*GM2^4*GM12^2*r^3 - 4*GM2^4*GM12^2*r^2 - 6*GM2^4*GM12^2*r - 2*GM2^4*GM12^2))/(16*G12^2*GM1^2*r^3 + 48*G12^2*GM1^2*r^2 + 48*G12^2*GM1^2*r + 16*G12^2*GM1^2 + 32*G12^2*GM1*GM2*r^3 + 96*G12^2*GM1*GM2*r^2 + 96*G12^2*GM1*GM2*r + 32*G12^2*GM1*GM2 + 16*G12^2*GM2^2*r^3 + 48*G12^2*GM2^2*r^2 + 48*G12^2*GM2^2*r + 16*G12^2*GM2^2 + 64*G12^2*GM12^2*r - 64*G12^2*GM12^2 + GM1^4*r^5 + 5*GM1^4*r^4 + 9*GM1^4*r^3 + 7*GM1^4*r^2 + 2*GM1^4*r + 4*GM1^3*GM2*r^5 + 20*GM1^3*GM2*r^4 + 40*GM1^3*GM2*r^3 + 40*GM1^3*GM2*r^2 + 20*GM1^3*GM2*r + 4*GM1^3*GM2 + 6*GM1^2*GM2^2*r^5 + 30*GM1^2*GM2^2*r^4 + 62*GM1^2*GM2^2*r^3 + 66*GM1^2*GM2^2*r^2 + 36*GM1^2*GM2^2*r + 8*GM1^2*GM2^2 + 4*GM1^2*GM12^2*r^3 + 4*GM1^2*GM12^2*r^2 - 4*GM1^2*GM12^2*r - 4*GM1^2*GM12^2 + 4*GM1*GM2^3*r^5 + 20*GM1*GM2^3*r^4 + 40*GM1*GM2^3*r^3 + 40*GM1*GM2^3*r^2 + 20*GM1*GM2^3*r + 4*GM1*GM2^3 + 8*GM1*GM2*GM12^2*r^3 + 8*GM1*GM2*GM12^2*r^2 - 8*GM1*GM2*GM12^2*r - 8*GM1*GM2*GM12^2 + GM2^4*r^5 + 5*GM2^4*r^4 + 9*GM2^4*r^3 + 7*GM2^4*r^2 + 2*GM2^4*r + 4*GM2^2*GM12^2*r^3 + 4*GM2^2*GM12^2*r^2 - 4*GM2^2*GM12^2*r - 4*GM2^2*GM12^2)^2))/(-r*((r + 2)*((2*r*(r + 1)*(8*G12^2*(GM1 + GM2)^2 + GM1*(r + 1)^2*(GM1 + GM2)^3)*(GM1 + GM2)^3)/((r + 1)^3*(GM1 + GM2)^5*(16*G12^2 + GM1^2*r^2 + 2*GM1^2*r + 2*GM1*GM2*r^2 + 4*GM1*GM2*r + 4*GM1*GM2 + GM2^2*r^2 + 2*GM2^2*r) + 4*GM12^2*(16*G12^2*(GM1 + GM2)^2 + (r + 1)^2*(GM1 + GM2)^4)*(r - 1)*(GM1 + GM2)) + (2*r*(r + 1)*(8*G12^2*(GM1 + GM2)^2 + GM2*(r + 1)^2*(GM1 + GM2)^3)*(GM1 + GM2)^3)/((r + 1)^3*(GM1 + GM2)^5*(16*G12^2 + GM1^2*r^2 + 2*GM1^2*r + 2*GM1*GM2*r^2 + 4*GM1*GM2*r + 4*GM1*GM2 + GM2^2*r^2 + 2*GM2^2*r) + 4*GM12^2*(16*G12^2*(GM1 + GM2)^2 + (r + 1)^2*(GM1 + GM2)^4)*(r - 1)*(GM1 + GM2))) - 2)*((2*r*(r + 1)*(8*G12^2*(GM1 + GM2)^2 + GM1*(r + 1)^2*(GM1 + GM2)^3)*(GM1 + GM2)^3)/((r + 1)^3*(GM1 + GM2)^5*(16*G12^2 + GM1^2*r^2 + 2*GM1^2*r + 2*GM1*GM2*r^2 + 4*GM1*GM2*r + 4*GM1*GM2 + GM2^2*r^2 + 2*GM2^2*r) + 4*GM12^2*(16*G12^2*(GM1 + GM2)^2 + (r + 1)^2*(GM1 + GM2)^4)*(r - 1)*(GM1 + GM2)) + (2*r*(r + 1)*(8*G12^2*(GM1 + GM2)^2 + GM2*(r + 1)^2*(GM1 + GM2)^3)*(GM1 + GM2)^3)/((r + 1)^3*(GM1 + GM2)^5*(16*G12^2 + GM1^2*r^2 + ...
    2*GM1^2*r + 2*GM1*GM2*r^2 + 4*GM1*GM2*r + 4*GM1*GM2 + GM2^2*r^2 + 2*GM2^2*r) + 4*GM12^2*(16*G12^2*(GM1 + GM2)^2 + (r + 1)^2*(GM1 + GM2)^4)*(r - 1)*(GM1 + GM2))))^(1/2) - (8*r^2*(GM1 + GM2)*(4096*G12^6*GM1^2*GM12^2*r^5 + 4096*G12^6*GM1^2*GM12^2*r^4 - 8192*G12^6*GM1^2*GM12^2*r^3 - 8192*G12^6*GM1^2*GM12^2*r^2 + 4096*G12^6*GM1^2*GM12^2*r + 4096*G12^6*GM1^2*GM12^2 + 8192*G12^6*GM1*GM2*GM12^2*r^5 + 8192*G12^6*GM1*GM2*GM12^2*r^4 - 16384*G12^6*GM1*GM2*GM12^2*r^3 - 16384*G12^6*GM1*GM2*GM12^2*r^2 + 8192*G12^6*GM1*GM2*GM12^2*r + 8192*G12^6*GM1*GM2*GM12^2 + 4096*G12^6*GM2^2*GM12^2*r^5 + 4096*G12^6*GM2^2*GM12^2*r^4 - 8192*G12^6*GM2^2*GM12^2*r^3 - 8192*G12^6*GM2^2*GM12^2*r^2 + 4096*G12^6*GM2^2*GM12^2*r + 4096*G12^6*GM2^2*GM12^2 - 16384*G12^6*GM12^4*r^3 + 49152*G12^6*GM12^4*r^2 - 49152*G12^6*GM12^4*r + 16384*G12^6*GM12^4 + 64*G12^4*GM1^6*r^7 + 448*G12^4*GM1^6*r^6 + 1344*G12^4*GM1^6*r^5 + 2240*G12^4*GM1^6*r^4 + 2240*G12^4*GM1^6*r^3 + 1344*G12^4*GM1^6*r^2 + 448*G12^4*GM1^6*r + 64*G12^4*GM1^6 + 256*G12^4*GM1^5*GM2*r^7 + 1792*G12^4*GM1^5*GM2*r^6 + 5376*G12^4*GM1^5*GM2*r^5 + 8960*G12^4*GM1^5*GM2*r^4 + 8960*G12^4*GM1^5*GM2*r^3 + 5376*G12^4*GM1^5*GM2*r^2 + 1792*G12^4*GM1^5*GM2*r + 256*G12^4*GM1^5*GM2 + 320*G12^4*GM1^4*GM2^2*r^7 + 2240*G12^4*GM1^4*GM2^2*r^6 + 6720*G12^4*GM1^4*GM2^2*r^5 + 11200*G12^4*GM1^4*GM2^2*r^4 + 11200*G12^4*GM1^4*GM2^2*r^3 + 6720*G12^4*GM1^4*GM2^2*r^2 + 2240*G12^4*GM1^4*GM2^2*r + 320*G12^4*GM1^4*GM2^2 + 768*G12^4*GM1^4*GM12^2*r^7 + 2304*G12^4*GM1^4*GM12^2*r^6 + 768*G12^4*GM1^4*GM12^2*r^5 - 4352*G12^4*GM1^4*GM12^2*r^4 - 4864*G12^4*GM1^4*GM12^2*r^3 + 768*G12^4*GM1^4*GM12^2*r^2 + 3328*G12^4*GM1^4*GM12^2*r + 1280*G12^4*GM1^4*GM12^2 + 3072*G12^4*GM1^3*GM2*GM12^2*r^7 + 9216*G12^4*GM1^3*GM2*GM12^2*r^6 + 4608*G12^4*GM1^3*GM2*GM12^2*r^5 - 12800*G12^4*GM1^3*GM2*GM12^2*r^4 - 16384*G12^4*GM1^3*GM2*GM12^2*r^3 + 8704*G12^4*GM1^3*GM2*GM12^2*r + 3584*G12^4*GM1^3*GM2*GM12^2 - 320*G12^4*GM1^2*GM2^4*r^7 - 2240*G12^4*GM1^2*GM2^4*r^6 - 6720*G12^4*GM1^2*GM2^4*r^5 - 11200*G12^4*GM1^2*GM2^4*r^4 - 11200*G12^4*GM1^2*GM2^4*r^3 - 6720*G12^4*GM1^2*GM2^4*r^2 - 2240*G12^4*GM1^2*GM2^4*r - 320*G12^4*GM1^2*GM2^4 + 4608*G12^4*GM1^2*GM2^2*GM12^2*r^7 + 13824*G12^4*GM1^2*GM2^2*GM12^2*r^6 + 6144*G12^4*GM1^2*GM2^2*GM12^2*r^5 - 19456*G12^4*GM1^2*GM2^2*GM12^2*r^4 - 22016*G12^4*GM1^2*GM2^2*GM12^2*r^3 + 1536*G12^4*GM1^2*GM2^2*GM12^2*r^2 + 11264*G12^4*GM1^2*GM2^2*GM12^2*r + 4096*G12^4*GM1^2*GM2^2*GM12^2 - 3072*G12^4*GM1^2*GM12^4*r^5 + 3072*G12^4*GM1^2*GM12^4*r^4 + 6144*G12^4*GM1^2*GM12^4*r^3 - 6144*G12^4*GM1^2*GM12^4*r^2 - 3072*G12^4*GM1^2*GM12^4*r + 3072*G12^4*GM1^2*GM12^4 - 256*G12^4*GM1*GM2^5*r^7 - 1792*G12^4*GM1*GM2^5*r^6 - 5376*G12^4*GM1*GM2^5*r^5 - 8960*G12^4*GM1*GM2^5*r^4 - 8960*G12^4*GM1*GM2^5*r^3 - 5376*G12^4*GM1*GM2^5*r^2 - 1792*G12^4*GM1*GM2^5*r - 256*G12^4*GM1*GM2^5 + ...
    3072*G12^4*GM1*GM2^3*GM12^2*r^7 + 9216*G12^4*GM1*GM2^3*GM12^2*r^6 + 1536*G12^4*GM1*GM2^3*GM12^2*r^5 - 17920*G12^4*GM1*GM2^3*GM12^2*r^4 - 14336*G12^4*GM1*GM2^3*GM12^2*r^3 + 6144*G12^4*GM1*GM2^3*GM12^2*r^2 + 9728*G12^4*GM1*GM2^3*GM12^2*r + 2560*G12^4*GM1*GM2^3*GM12^2 - 6144*G12^4*GM1*GM2*GM12^4*r^5 + 6144*G12^4*GM1*GM2*GM12^4*r^4 + 12288*G12^4*GM1*GM2*GM12^4*r^3 - 12288*G12^4*GM1*GM2*GM12^4*r^2 - 6144*G12^4*GM1*GM2*GM12^4*r + 6144*G12^4*GM1*GM2*GM12^4 - 64*G12^4*GM2^6*r^7 - 448*G12^4*GM2^6*r^6 - 1344*G12^4*GM2^6*r^5 - 2240*G12^4*GM2^6*r^4 - 2240*G12^4*GM2^6*r^3 - 1344*G12^4*GM2^6*r^2 - 448*G12^4*GM2^6*r - 64*G12^4*GM2^6 + 768*G12^4*GM2^4*GM12^2*r^7 + 2304*G12^4*GM2^4*GM12^2*r^6 - 768*G12^4*GM2^4*GM12^2*r^5 - 6912*G12^4*GM2^4*GM12^2*r^4 - 3840*G12^4*GM2^4*GM12^2*r^3 + 3840*G12^4*GM2^4*GM12^2*r^2 + 3840*G12^4*GM2^4*GM12^2*r + 768*G12^4*GM2^4*GM12^2 - 3072*G12^4*GM2^2*GM12^4*r^5 + 3072*G12^4*GM2^2*GM12^4*r^4 + 6144*G12^4*GM2^2*GM12^4*r^3 - 6144*G12^4*GM2^2*GM12^4*r^2 - 3072*G12^4*GM2^2*GM12^4*r + 3072*G12^4*GM2^2*GM12^4 + 12*G12^2*GM1^8*r^9 + 108*G12^2*GM1^8*r^8 + 436*G12^2*GM1^8*r^7 + 1036*G12^2*GM1^8*r^6 + 1596*G12^2*GM1^8*r^5 + 1652*G12^2*GM1^8*r^4 + 1148*G12^2*GM1^8*r^3 + 516*G12^2*GM1^8*r^2 + 136*G12^2*GM1^8*r + 16*G12^2*GM1^8 + 56*G12^2*GM1^7*GM2*r^9 + 504*G12^2*GM1^7*GM2*r^8 + 2024*G12^2*GM1^7*GM2*r^7 + 4760*G12^2*GM1^7*GM2*r^6 + 7224*G12^2*GM1^7*GM2*r^5 + 7336*G12^2*GM1^7*GM2*r^4 + 4984*G12^2*GM1^7*GM2*r^3 + 2184*G12^2*GM1^7*GM2*r^2 + 560*G12^2*GM1^7*GM2*r + 64*G12^2*GM1^7*GM2 + 88*G12^2*GM1^6*GM2^2*r^9 + 792*G12^2*GM1^6*GM2^2*r^8 + 3160*G12^2*GM1^6*GM2^2*r^7 + 7336*G12^2*GM1^6*GM2^2*r^6 + 10920*G12^2*GM1^6*GM2^2*r^5 + 10808*G12^2*GM1^6*GM2^2*r^4 + 7112*G12^2*GM1^6*GM2^2*r^3 + 3000*G12^2*GM1^6*GM2^2*r^2 + 736*G12^2*GM1^6*GM2^2*r + 80*G12^2*GM1^6*GM2^2 + 48*G12^2*GM1^6*GM12^2*r^9 + 240*G12^2*GM1^6*GM12^2*r^8 + 464*G12^2*GM1^6*GM12^2*r^7 + 272*G12^2*GM1^6*GM12^2*r^6 - 464*G12^2*GM1^6*GM12^2*r^5 - 912*G12^2*GM1^6*GM12^2*r^4 - 400*G12^2*GM1^6*GM12^2*r^3 + 304*G12^2*GM1^6*GM12^2*r^2 + 352*G12^2*GM1^6*GM12^2*r + 96*G12^2*GM1^6*GM12^2 + 24*G12^2*GM1^5*GM2^3*r^9 + 216*G12^2*GM1^5*GM2^3*r^8 + 840*G12^2*GM1^5*GM2^3*r^7 + 1848*G12^2*GM1^5*GM2^3*r^6 + 2520*G12^2*GM1^5*GM2^3*r^5 + 2184*G12^2*GM1^5*GM2^3*r^4 + 1176*G12^2*GM1^5*GM2^3*r^3 + 360*G12^2*GM1^5*GM2^3*r^2 + 48*G12^2*GM1^5*GM2^3*r + 288*G12^2*GM1^5*GM2*GM12^2*r^9 + 1440*G12^2*GM1^5*GM2*GM12^2*r^8 + 2624*G12^2*GM1^5*GM2*GM12^2*r^7 + 1088*G12^2*GM1^5*GM2*GM12^2*r^6 - 3200*G12^2*GM1^5*GM2*GM12^2*r^5 - 4992*G12^2*GM1^5*GM2*GM12^2*r^4 - 1600*G12^2*GM1^5*GM2*GM12^2*r^3 + 1984*G12^2*GM1^5*GM2*GM12^2*r^2 + 1888*G12^2*GM1^5*GM2*GM12^2*r + 480*G12^2*GM1^5*GM2*GM12^2 - 80*G12^2*GM1^4*GM2^4*r^9 - 720*G12^2*GM1^4*GM2^4*r^8 - 2880*G12^2*GM1^4*GM2^4*r^7 - 6720*G12^2*GM1^4*GM2^4*r^6 - 10080*G12^2*GM1^4*GM2^4*r^5 - ...
    10080*G12^2*GM1^4*GM2^4*r^4 - 6720*G12^2*GM1^4*GM2^4*r^3 - 2880*G12^2*GM1^4*GM2^4*r^2 - 720*G12^2*GM1^4*GM2^4*r - 80*G12^2*GM1^4*GM2^4 + 720*G12^2*GM1^4*GM2^2*GM12^2*r^9 + 3600*G12^2*GM1^4*GM2^2*GM12^2*r^8 + 6160*G12^2*GM1^4*GM2^2*GM12^2*r^7 + 1360*G12^2*GM1^4*GM2^2*GM12^2*r^6 - 9040*G12^2*GM1^4*GM2^2*GM12^2*r^5 - 11280*G12^2*GM1^4*GM2^2*GM12^2*r^4 - 2000*G12^2*GM1^4*GM2^2*GM12^2*r^3 + 5360*G12^2*GM1^4*GM2^2*GM12^2*r^2 + 4160*G12^2*GM1^4*GM2^2*GM12^2*r + 960*G12^2*GM1^4*GM2^2*GM12^2 - 192*G12^2*GM1^4*GM12^4*r^7 - 192*G12^2*GM1^4*GM12^4*r^6 + 576*G12^2*GM1^4*GM12^4*r^5 + 576*G12^2*GM1^4*GM12^4*r^4 - 576*G12^2*GM1^4*GM12^4*r^3 - 576*G12^2*GM1^4*GM12^4*r^2 + 192*G12^2*GM1^4*GM12^4*r + 192*G12^2*GM1^4*GM12^4 - 88*G12^2*GM1^3*GM2^5*r^9 - 792*G12^2*GM1^3*GM2^5*r^8 - 3144*G12^2*GM1^3*GM2^5*r^7 - 7224*G12^2*GM1^3*GM2^5*r^6 - 10584*G12^2*GM1^3*GM2^5*r^5 - 10248*G12^2*GM1^3*GM2^5*r^4 - 6552*G12^2*GM1^3*GM2^5*r^3 - 2664*G12^2*GM1^3*GM2^5*r^2 - 624*G12^2*GM1^3*GM2^5*r - 64*G12^2*GM1^3*GM2^5 + 960*G12^2*GM1^3*GM2^3*GM12^2*r^9 + 4800*G12^2*GM1^3*GM2^3*GM12^2*r^8 + 7680*G12^2*GM1^3*GM2^3*GM12^2*r^7 - 13440*G12^2*GM1^3*GM2^3*GM12^2*r^5 - 13440*G12^2*GM1^3*GM2^3*GM12^2*r^4 + 7680*G12^2*GM1^3*GM2^3*GM12^2*r^2 + 4800*G12^2*GM1^3*GM2^3*GM12^2*r + 960*G12^2*GM1^3*GM2^3*GM12^2 - 768*G12^2*GM1^3*GM2*GM12^4*r^7 - 768*G12^2*GM1^3*GM2*GM12^4*r^6 + 2304*G12^2*GM1^3*GM2*GM12^4*r^5 + 2304*G12^2*GM1^3*GM2*GM12^4*r^4 - 2304*G12^2*GM1^3*GM2*GM12^4*r^3 - 2304*G12^2*GM1^3*GM2*GM12^4*r^2 + 768*G12^2*GM1^3*GM2*GM12^4*r + 768*G12^2*GM1^3*GM2*GM12^4 - 24*G12^2*GM1^2*GM2^6*r^9 - 216*G12^2*GM1^2*GM2^6*r^8 - 856*G12^2*GM1^2*GM2^6*r^7 - 1960*G12^2*GM1^2*GM2^6*r^6 - 2856*G12^2*GM1^2*GM2^6*r^5 - 2744*G12^2*GM1^2*GM2^6*r^4 - 1736*G12^2*GM1^2*GM2^6*r^3 - 696*G12^2*GM1^2*GM2^6*r^2 - 160*G12^2*GM1^2*GM2^6*r - 16*G12^2*GM1^2*GM2^6 + 720*G12^2*GM1^2*GM2^4*GM12^2*r^9 + 3600*G12^2*GM1^2*GM2^4*GM12^2*r^8 + 5360*G12^2*GM1^2*GM2^4*GM12^2*r^7 - 1360*G12^2*GM1^2*GM2^4*GM12^2*r^6 - 11120*G12^2*GM1^2*GM2^4*GM12^2*r^5 - 8880*G12^2*GM1^2*GM2^4*GM12^2*r^4 + 2000*G12^2*GM1^2*GM2^4*GM12^2*r^3 + 6160*G12^2*GM1^2*GM2^4*GM12^2*r^2 + 3040*G12^2*GM1^2*GM2^4*GM12^2*r + 480*G12^2*GM1^2*GM2^4*GM12^2 - 1152*G12^2*GM1^2*GM2^2*GM12^4*r^7 - 1152*G12^2*GM1^2*GM2^2*GM12^4*r^6 + 3456*G12^2*GM1^2*GM2^2*GM12^4*r^5 + 3456*G12^2*GM1^2*GM2^2*GM12^4*r^4 - 3456*G12^2*GM1^2*GM2^2*GM12^4*r^3 - 3456*G12^2*GM1^2*GM2^2*GM12^4*r^2 + 1152*G12^2*GM1^2*GM2^2*GM12^4*r + 1152*G12^2*GM1^2*GM2^2*GM12^4 + 8*G12^2*GM1*GM2^7*r^9 + 72*G12^2*GM1*GM2^7*r^8 + 280*G12^2*GM1*GM2^7*r^7 + 616*G12^2*GM1*GM2^7*r^6 + 840*G12^2*GM1*GM2^7*r^5 + 728*G12^2*GM1*GM2^7*r^4 + 392*G12^2*GM1*GM2^7*r^3 + 120*G12^2*GM1*GM2^7*r^2 + 16*G12^2*GM1*GM2^7*r + 288*G12^2*GM1*GM2^5*GM12^2*r^9 + 1440*G12^2*GM1*GM2^5*GM12^2*r^8 + 1984*G12^2*GM1*GM2^5*GM12^2*r^7 - ...
    1088*G12^2*GM1*GM2^5*GM12^2*r^6 - 4864*G12^2*GM1*GM2^5*GM12^2*r^5 - 3072*G12^2*GM1*GM2^5*GM12^2*r^4 + 1600*G12^2*GM1*GM2^5*GM12^2*r^3 + 2624*G12^2*GM1*GM2^5*GM12^2*r^2 + 992*G12^2*GM1*GM2^5*GM12^2*r + 96*G12^2*GM1*GM2^5*GM12^2 - 768*G12^2*GM1*GM2^3*GM12^4*r^7 - 768*G12^2*GM1*GM2^3*GM12^4*r^6 + 2304*G12^2*GM1*GM2^3*GM12^4*r^5 + 2304*G12^2*GM1*GM2^3*GM12^4*r^4 - 2304*G12^2*GM1*GM2^3*GM12^4*r^3 - 2304*G12^2*GM1*GM2^3*GM12^4*r^2 + 768*G12^2*GM1*GM2^3*GM12^4*r + 768*G12^2*GM1*GM2^3*GM12^4 + 4*G12^2*GM2^8*r^9 + 36*G12^2*GM2^8*r^8 + 140*G12^2*GM2^8*r^7 + 308*G12^2*GM2^8*r^6 + 420*G12^2*GM2^8*r^5 + 364*G12^2*GM2^8*r^4 + 196*G12^2*GM2^8*r^3 + 60*G12^2*GM2^8*r^2 + 8*G12^2*GM2^8*r + 48*G12^2*GM2^6*GM12^2*r^9 + 240*G12^2*GM2^6*GM12^2*r^8 + 304*G12^2*GM2^6*GM12^2*r^7 - 272*G12^2*GM2^6*GM12^2*r^6 - 880*G12^2*GM2^6*GM12^2*r^5 - 432*G12^2*GM2^6*GM12^2*r^4 + 400*G12^2*GM2^6*GM12^2*r^3 + 464*G12^2*GM2^6*GM12^2*r^2 + 128*G12^2*GM2^6*GM12^2*r - 192*G12^2*GM2^4*GM12^4*r^7 - 192*G12^2*GM2^4*GM12^4*r^6 + 576*G12^2*GM2^4*GM12^4*r^5 + 576*G12^2*GM2^4*GM12^4*r^4 - 576*G12^2*GM2^4*GM12^4*r^3 - 576*G12^2*GM2^4*GM12^4*r^2 + 192*G12^2*GM2^4*GM12^4*r + 192*G12^2*GM2^4*GM12^4 + GM1^8*GM12^2*r^11 + 7*GM1^8*GM12^2*r^10 + 22*GM1^8*GM12^2*r^9 + 36*GM1^8*GM12^2*r^8 + 18*GM1^8*GM12^2*r^7 - 42*GM1^8*GM12^2*r^6 - 84*GM1^8*GM12^2*r^5 - 48*GM1^8*GM12^2*r^4 + 21*GM1^8*GM12^2*r^3 + 43*GM1^8*GM12^2*r^2 + 22*GM1^8*GM12^2*r + 4*GM1^8*GM12^2 + 8*GM1^7*GM2*GM12^2*r^11 + 56*GM1^7*GM2*GM12^2*r^10 + 168*GM1^7*GM2*GM12^2*r^9 + 248*GM1^7*GM2*GM12^2*r^8 + 80*GM1^7*GM2*GM12^2*r^7 - 336*GM1^7*GM2*GM12^2*r^6 - 560*GM1^7*GM2*GM12^2*r^5 - 272*GM1^7*GM2*GM12^2*r^4 + 168*GM1^7*GM2*GM12^2*r^3 + 280*GM1^7*GM2*GM12^2*r^2 + 136*GM1^7*GM2*GM12^2*r + 24*GM1^7*GM2*GM12^2 + 28*GM1^6*GM2^2*GM12^2*r^11 + 196*GM1^6*GM2^2*GM12^2*r^10 + 564*GM1^6*GM2^2*GM12^2*r^9 + 748*GM1^6*GM2^2*GM12^2*r^8 + 88*GM1^6*GM2^2*GM12^2*r^7 - 1176*GM1^6*GM2^2*GM12^2*r^6 - 1624*GM1^6*GM2^2*GM12^2*r^5 - 616*GM1^6*GM2^2*GM12^2*r^4 + 588*GM1^6*GM2^2*GM12^2*r^3 + 788*GM1^6*GM2^2*GM12^2*r^2 + 356*GM1^6*GM2^2*GM12^2*r + 60*GM1^6*GM2^2*GM12^2 - 4*GM1^6*GM12^4*r^9 - 12*GM1^6*GM12^4*r^8 + 32*GM1^6*GM12^4*r^6 + 24*GM1^6*GM12^4*r^5 - 24*GM1^6*GM12^4*r^4 - 32*GM1^6*GM12^4*r^3 + 12*GM1^6*GM12^4*r + 4*GM1^6*GM12^4 + 56*GM1^5*GM2^3*GM12^2*r^11 + 392*GM1^5*GM2^3*GM12^2*r^10 + 1088*GM1^5*GM2^3*GM12^2*r^9 + 1296*GM1^5*GM2^3*GM12^2*r^8 - 144*GM1^5*GM2^3*GM12^2*r^7 - 2352*GM1^5*GM2^3*GM12^2*r^6 - 2688*GM1^5*GM2^3*GM12^2*r^5 - 672*GM1^5*GM2^3*GM12^2*r^4 + 1176*GM1^5*GM2^3*GM12^2*r^3 + 1256*GM1^5*GM2^3*GM12^2*r^2 + 512*GM1^5*GM2^3*GM12^2*r + 80*GM1^5*GM2^3*GM12^2 - 24*GM1^5*GM2*GM12^4*r^9 - 72*GM1^5*GM2*GM12^4*r^8 + 192*GM1^5*GM2*GM12^4*r^6 + 144*GM1^5*GM2*GM12^4*r^5 - 144*GM1^5*GM2*GM12^4*r^4 - 192*GM1^5*GM2*GM12^4*r^3 + 72*GM1^5*GM2*GM12^4*r + 24*GM1^5*GM2*GM12^4 + ...
    70*GM1^4*GM2^4*GM12^2*r^11 + 490*GM1^4*GM2^4*GM12^2*r^10 + 1320*GM1^4*GM2^4*GM12^2*r^9 + 1420*GM1^4*GM2^4*GM12^2*r^8 - 500*GM1^4*GM2^4*GM12^2*r^7 - 2940*GM1^4*GM2^4*GM12^2*r^6 - 2800*GM1^4*GM2^4*GM12^2*r^5 - 280*GM1^4*GM2^4*GM12^2*r^4 + 1470*GM1^4*GM2^4*GM12^2*r^3 + 1250*GM1^4*GM2^4*GM12^2*r^2 + 440*GM1^4*GM2^4*GM12^2*r + 60*GM1^4*GM2^4*GM12^2 - 60*GM1^4*GM2^2*GM12^4*r^9 - 180*GM1^4*GM2^2*GM12^4*r^8 + 480*GM1^4*GM2^2*GM12^4*r^6 + 360*GM1^4*GM2^2*GM12^4*r^5 - 360*GM1^4*GM2^2*GM12^4*r^4 - 480*GM1^4*GM2^2*GM12^4*r^3 + 180*GM1^4*GM2^2*GM12^4*r + 60*GM1^4*GM2^2*GM12^4 + 56*GM1^3*GM2^5*GM12^2*r^11 + 392*GM1^3*GM2^5*GM12^2*r^10 + 1032*GM1^3*GM2^5*GM12^2*r^9 + 1016*GM1^3*GM2^5*GM12^2*r^8 - 592*GM1^3*GM2^5*GM12^2*r^7 - 2352*GM1^3*GM2^5*GM12^2*r^6 - 1904*GM1^3*GM2^5*GM12^2*r^5 + 112*GM1^3*GM2^5*GM12^2*r^4 + 1176*GM1^3*GM2^5*GM12^2*r^3 + 808*GM1^3*GM2^5*GM12^2*r^2 + 232*GM1^3*GM2^5*GM12^2*r + 24*GM1^3*GM2^5*GM12^2 - 80*GM1^3*GM2^3*GM12^4*r^9 - 240*GM1^3*GM2^3*GM12^4*r^8 + 640*GM1^3*GM2^3*GM12^4*r^6 + 480*GM1^3*GM2^3*GM12^4*r^5 - 480*GM1^3*GM2^3*GM12^4*r^4 - 640*GM1^3*GM2^3*GM12^4*r^3 + 240*GM1^3*GM2^3*GM12^4*r + 80*GM1^3*GM2^3*GM12^4 + 28*GM1^2*GM2^6*GM12^2*r^11 + 196*GM1^2*GM2^6*GM12^2*r^10 + 508*GM1^2*GM2^6*GM12^2*r^9 + 468*GM1^2*GM2^6*GM12^2*r^8 - 360*GM1^2*GM2^6*GM12^2*r^7 - 1176*GM1^2*GM2^6*GM12^2*r^6 - 840*GM1^2*GM2^6*GM12^2*r^5 + 168*GM1^2*GM2^6*GM12^2*r^4 + 588*GM1^2*GM2^6*GM12^2*r^3 + 340*GM1^2*GM2^6*GM12^2*r^2 + 76*GM1^2*GM2^6*GM12^2*r + 4*GM1^2*GM2^6*GM12^2 - 60*GM1^2*GM2^4*GM12^4*r^9 - 180*GM1^2*GM2^4*GM12^4*r^8 + 480*GM1^2*GM2^4*GM12^4*r^6 + 360*GM1^2*GM2^4*GM12^4*r^5 - 360*GM1^2*GM2^4*GM12^4*r^4 - 480*GM1^2*GM2^4*GM12^4*r^3 + 180*GM1^2*GM2^4*GM12^4*r + 60*GM1^2*GM2^4*GM12^4 + 8*GM1*GM2^7*GM12^2*r^11 + 56*GM1*GM2^7*GM12^2*r^10 + 144*GM1*GM2^7*GM12^2*r^9 + 128*GM1*GM2^7*GM12^2*r^8 - 112*GM1*GM2^7*GM12^2*r^7 - 336*GM1*GM2^7*GM12^2*r^6 - 224*GM1*GM2^7*GM12^2*r^5 + 64*GM1*GM2^7*GM12^2*r^4 + 168*GM1*GM2^7*GM12^2*r^3 + 88*GM1*GM2^7*GM12^2*r^2 + 16*GM1*GM2^7*GM12^2*r - 24*GM1*GM2^5*GM12^4*r^9 - 72*GM1*GM2^5*GM12^4*r^8 + 192*GM1*GM2^5*GM12^4*r^6 + 144*GM1*GM2^5*GM12^4*r^5 - 144*GM1*GM2^5*GM12^4*r^4 - 192*GM1*GM2^5*GM12^4*r^3 + 72*GM1*GM2^5*GM12^4*r + 24*GM1*GM2^5*GM12^4 + GM2^8*GM12^2*r^11 + 7*GM2^8*GM12^2*r^10 + 18*GM2^8*GM12^2*r^9 + 16*GM2^8*GM12^2*r^8 - 14*GM2^8*GM12^2*r^7 - 42*GM2^8*GM12^2*r^6 - 28*GM2^8*GM12^2*r^5 + 8*GM2^8*GM12^2*r^4 + 21*GM2^8*GM12^2*r^3 + 11*GM2^8*GM12^2*r^2 + 2*GM2^8*GM12^2*r - 4*GM2^6*GM12^4*r^9 - 12*GM2^6*GM12^4*r^8 + 32*GM2^6*GM12^4*r^6 + 24*GM2^6*GM12^4*r^5 - 24*GM2^6*GM12^4*r^4 - 32*GM2^6*GM12^4*r^3 + 12*GM2^6*GM12^4*r + 4*GM2^6*GM12^4))/(((GM12^2*((2*r*(r + 1)*(8*G12^2*(GM1 + GM2)^2 + GM1*(r + 1)^2*(GM1 + GM2)^3)*(GM1 + GM2)^3)/((r + 1)^3*(GM1 + GM2)^5*(16*G12^2 + GM1^2*r^2 + 2*GM1^2*r + 2*GM1*GM2*r^2 + 4*GM1*GM2*r + ...
    4*GM1*GM2 + GM2^2*r^2 + 2*GM2^2*r) + 4*GM12^2*(16*G12^2*(GM1 + GM2)^2 + (r + 1)^2*(GM1 + GM2)^4)*(r - 1)*(GM1 + GM2)) - r*((2*r*(r + 1)*(8*G12^2*(GM1 + GM2)^2 + GM1*(r + 1)^2*(GM1 + GM2)^3)*(GM1 + GM2)^3)/((r + 1)^3*(GM1 + GM2)^5*(16*G12^2 + GM1^2*r^2 + 2*GM1^2*r + 2*GM1*GM2*r^2 + 4*GM1*GM2*r + 4*GM1*GM2 + GM2^2*r^2 + 2*GM2^2*r) + 4*GM12^2*(16*G12^2*(GM1 + GM2)^2 + (r + 1)^2*(GM1 + GM2)^4)*(r - 1)*(GM1 + GM2)) + (2*r*(r + 1)*(8*G12^2*(GM1 + GM2)^2 + GM2*(r + 1)^2*(GM1 + GM2)^3)*(GM1 + GM2)^3)/((r + 1)^3*(GM1 + GM2)^5*(16*G12^2 + GM1^2*r^2 + 2*GM1^2*r + 2*GM1*GM2*r^2 + 4*GM1*GM2*r + 4*GM1*GM2 + GM2^2*r^2 + 2*GM2^2*r) + 4*GM12^2*(16*G12^2*(GM1 + GM2)^2 + (r + 1)^2*(GM1 + GM2)^4)*(r - 1)*(GM1 + GM2))) + (2*r*(r + 1)*(8*G12^2*(GM1 + GM2)^2 + GM2*(r + 1)^2*(GM1 + GM2)^3)*(GM1 + GM2)^3)/((r + 1)^3*(GM1 + GM2)^5*(16*G12^2 + GM1^2*r^2 + 2*GM1^2*r + 2*GM1*GM2*r^2 + 4*GM1*GM2*r + 4*GM1*GM2 + GM2^2*r^2 + 2*GM2^2*r) + 4*GM12^2*(16*G12^2*(GM1 + GM2)^2 + (r + 1)^2*(GM1 + GM2)^4)*(r - 1)*(GM1 + GM2)))^2 + 4*G12^2*((2*r*(r + 1)*(8*G12^2*(GM1 + GM2)^2 + GM1*(r + 1)^2*(GM1 + GM2)^3)*(GM1 + GM2)^3)/((r + 1)^3*(GM1 + GM2)^5*(16*G12^2 + GM1^2*r^2 + 2*GM1^2*r + 2*GM1*GM2*r^2 + 4*GM1*GM2*r + 4*GM1*GM2 + GM2^2*r^2 + 2*GM2^2*r) + 4*GM12^2*(16*G12^2*(GM1 + GM2)^2 + (r + 1)^2*(GM1 + GM2)^4)*(r - 1)*(GM1 + GM2)) - (2*r*(r + 1)*(8*G12^2*(GM1 + GM2)^2 + GM2*(r + 1)^2*(GM1 + GM2)^3)*(GM1 + GM2)^3)/((r + 1)^3*(GM1 + GM2)^5*(16*G12^2 + GM1^2*r^2 + 2*GM1^2*r + 2*GM1*GM2*r^2 + 4*GM1*GM2*r + 4*GM1*GM2 + GM2^2*r^2 + 2*GM2^2*r) + 4*GM12^2*(16*G12^2*(GM1 + GM2)^2 + (r + 1)^2*(GM1 + GM2)^4)*(r - 1)*(GM1 + GM2)))^2)/((r + 1)^2*(GM1 + GM2)^2))^(1/2)*(16*G12^2*GM1^2*r^3 + 48*G12^2*GM1^2*r^2 + 48*G12^2*GM1^2*r + 16*G12^2*GM1^2 + 32*G12^2*GM1*GM2*r^3 + 96*G12^2*GM1*GM2*r^2 + 96*G12^2*GM1*GM2*r + 32*G12^2*GM1*GM2 + 16*G12^2*GM2^2*r^3 + 48*G12^2*GM2^2*r^2 + 48*G12^2*GM2^2*r + 16*G12^2*GM2^2 + 64*G12^2*GM12^2*r - 64*G12^2*GM12^2 + GM1^4*r^5 + 5*GM1^4*r^4 + 9*GM1^4*r^3 + 7*GM1^4*r^2 + 2*GM1^4*r + 4*GM1^3*GM2*r^5 + 20*GM1^3*GM2*r^4 + 40*GM1^3*GM2*r^3 + 40*GM1^3*GM2*r^2 + 20*GM1^3*GM2*r + 4*GM1^3*GM2 + 6*GM1^2*GM2^2*r^5 + 30*GM1^2*GM2^2*r^4 + 62*GM1^2*GM2^2*r^3 + 66*GM1^2*GM2^2*r^2 + 36*GM1^2*GM2^2*r + 8*GM1^2*GM2^2 + 4*GM1^2*GM12^2*r^3 + 4*GM1^2*GM12^2*r^2 - 4*GM1^2*GM12^2*r - 4*GM1^2*GM12^2 + 4*GM1*GM2^3*r^5 + 20*GM1*GM2^3*r^4 + 40*GM1*GM2^3*r^3 + 40*GM1*GM2^3*r^2 + 20*GM1*GM2^3*r + 4*GM1*GM2^3 + 8*GM1*GM2*GM12^2*r^3 + 8*GM1*GM2*GM12^2*r^2 - 8*GM1*GM2*GM12^2*r - 8*GM1*GM2*GM12^2 + GM2^4*r^5 + 5*GM2^4*r^4 + 9*GM2^4*r^3 + 7*GM2^4*r^2 + 2*GM2^4*r + 4*GM2^2*GM12^2*r^3 + 4*GM2^2*GM12^2*r^2 - 4*GM2^2*GM12^2*r - 4*GM2^2*GM12^2)^3);

% Permittivity modification as a function of the concurrence variation:
eps_b=eval(femr.const{2});
eps_new=eps0;
sgn_=sign(coh*gij.d+dis*gmij.d+em2*gmii.d+em1*gmjj.d);
sgn=sgn_>0; % Application of the discrimination criterion
eps_new.d=eps0.d.*(1+dt*sgn);
eps_new.d=eps_new.d.*(eps_new.d>=1).*(eps_new.d<=eps_b)+1*(eps_new.d<1)...
    +(eps_b).*(eps_new.d>(eps_b)); % Permittivity limit values

% Save Concurrence and relevant parameters:
savepw=zeros(5,nit);
savepw(1,1)=Css;
savepw(2,1)=GM1;
savepw(3,1)=GM2;
savepw(4,1)=GM12;
savepw(5,1)=G12;

femrr=femr;

% Iterative procedure:
while i2<=nit && dt>7e-4 && real(Css)<1

% Loop for keeping within the first order approximation in Born series:
if mod(i2,5)==0
    savefem2(k2)=femrr;
    perm2(k2,:)=eps_new.d;
    if i2>15 && (savepw(1,i2)-savepw(1,i2-5))<-1e-4 && (savepw(1,i2-5)-savepw(1,i2-10))<-1e-4 && (savepw(1,i2-10)-savepw(1,i2-15))<-1e-4
        dt=dt/2;
        i2=i2-15;
        femrr=savefem2(k2-3);
        eps_new.d=perm2(k2-3,:);
        savepw(1,:)=[savepw(1,1:i2),zeros(1,nit-i2)];
        savepw(2,:)=[savepw(2,1:i2),zeros(1,nit-i2)];
        savepw(3,:)=[savepw(3,1:i2),zeros(1,nit-i2)];
        savepw(4,:)=[savepw(4,1:i2),zeros(1,nit-i2)];
        savepw(5,:)=[savepw(5,1:i2),zeros(1,nit-i2)];
    end
    k2=k2+1;
end    

% Save new permittivity map after modification:
malla=[coord',eps_new.d'];
save('C:\Users\Alberto\...\epsilon.txt','malla','-ascii')

% Repeat the process until the maximum concurrence is reached:
clear fcns
fcns{1}.type='interp';
fcns{1}.name='realeps';
fcns{1}.filename='C:\Users\Alberto\...\epsilon.txt'; % File directory
fcns{1}.fileindex='1';
fcns{1}.method='linear';
fcns{1}.extmethod='const';
fcns{1}.defvars='true';
femrr.functions = fcns;

clear ode
clear units;
units.basesystem = 'SI';
ode.units = units;
femrr.ode=ode;

femrr=multiphysics(femrr);

femrr.xmesh=meshextend(femrr);

femrr.sol=femstatic(femrr, ...
                  'complexfun','on', ...
                  'solcomp',{'Hphi','Hphi2'}, ...
                  'outcomp',{'Hphi','Hphi2'}, ...
                  'blocksize','auto', ...
                  'linsolver','pardiso');

re21=postint(femrr,'real(Ezz1)', ...
           'unit','V/m', ...
           'recover','off', ...
           'dl',10, ...
           'edim',0);

im21=postint(femrr,'2*imag(Ezz1)', ...
           'unit','V/m', ...
           'recover','off', ...
           'dl',10, ...
           'edim',0);

im11=postint(femrr,'(4/(6.62607015e-34*nu_rfwh))*2*3.141592*r*(abs(nz)*sign(z-z1)*Pozav_rfwh+abs(nr)*sign(r)*Porav_rfwh)', ...
           'unit','m^2*kg*m/s^3', ...
           'recover','off', ...
           'dl',[5,7,16], ...
           'edim',1);
       
im22=postint(femrr,'(4/(6.62607015e-34*nu_rfwh))*2*3.141592*r*(abs(nz)*sign(z-z2)*Pozav_rfwh2+abs(nr)*sign(r)*Porav_rfwh2)', ...
           'unit','m^2*kg*m/s^3', ...
           'recover','off', ...
           'dl',[9,11,17], ...
           'edim',1);

[eps,gij,gmij,gmii,gmjj]=posteval(femrr,'realeps','real(conj(Er_rfwh2)*conj(Er_rfwh)+conj(Ez_rfwh2)*conj(Ez_rfwh))', ...
    '2*imag(conj(Er_rfwh2)*conj(Er_rfwh)+conj(Ez_rfwh2)*conj(Ez_rfwh))', ...
    '2*imag(conj(Er_rfwh2)^2+conj(Ez_rfwh2)^2)','2*imag(conj(Er_rfwh)^2+conj(Ez_rfwh)^2)');

GM1=im11; GM2=im22;
G12=re21/(1e9*hbareV); GM12=im21/(1e9*hbareV);
P=(r/2)*(GM1+GM2);
A=1+P/(GM1+GM2);
B=GM1+GM2-2*P;
D=(GM1+GM2)*(GM1+GM2+2*P);
den=-B*GM12^2*(16*G12^2*(GM1+GM2)^2+D^2)+D*(4*G12^2*(GM1+GM2)^2*(GM1+GM2+4*A*P)+(GM1+GM2+2*P)*(GM1*GM2+A*(GM1+GM2)*P)*D);
x=(P*D*(8*G12^2*(GM1+GM2)^2+GM2*(GM1+GM2+2*P)*D))/den;
y=(P*D*(8*G12^2*(GM1+GM2)^2+GM1*(GM1+GM2+2*P)*D))/den;
z=(P/(GM1+GM2))*(x+y);
Css=2*(sqrt((4*G12^2*(x-y)^2+GM12^2*(x+y-2*z)^2)/(2*P+GM1+GM2)^2)-sqrt(z*(1-(x+y)*(1+P/(GM1+GM2)))));
coh=(32*G12*r^2*(GM1 - GM2)^2*(r + 1)^3*(GM1 + GM2)^4*(- 16*G12^2*GM1^2*r^4 - 64*G12^2*GM1^2*r^3 - 96*G12^2*GM1^2*r^2 - 64*G12^2*GM1^2*r - 16*G12^2*GM1^2 - 32*G12^2*GM1*GM2*r^4 - 128*G12^2*GM1*GM2*r^3 - 192*G12^2*GM1*GM2*r^2 - 128*G12^2*GM1*GM2*r - 32*G12^2*GM1*GM2 - 16*G12^2*GM2^2*r^4 - 64*G12^2*GM2^2*r^3 - 96*G12^2*GM2^2*r^2 - 64*G12^2*GM2^2*r - 16*G12^2*GM2^2 - 192*G12^2*GM12^2*r^2 + 256*G12^2*GM12^2*r - 64*G12^2*GM12^2 + GM1^4*r^6 + 6*GM1^4*r^5 + 14*GM1^4*r^4 + 16*GM1^4*r^3 + 9*GM1^4*r^2 + 2*GM1^4*r + 4*GM1^3*GM2*r^6 + 24*GM1^3*GM2*r^5 + 60*GM1^3*GM2*r^4 + 80*GM1^3*GM2*r^3 + 60*GM1^3*GM2*r^2 + 24*GM1^3*GM2*r + 4*GM1^3*GM2 + 6*GM1^2*GM2^2*r^6 + 36*GM1^2*GM2^2*r^5 + 92*GM1^2*GM2^2*r^4 + 128*GM1^2*GM2^2*r^3 + 102*GM1^2*GM2^2*r^2 + 44*GM1^2*GM2^2*r + 8*GM1^2*GM2^2 - 4*GM1^2*GM12^2*r^4 + 8*GM1^2*GM12^2*r^3 + 16*GM1^2*GM12^2*r^2 - 8*GM1^2*GM12^2*r - 12*GM1^2*GM12^2 + 4*GM1*GM2^3*r^6 + 24*GM1*GM2^3*r^5 + 60*GM1*GM2^3*r^4 + 80*GM1*GM2^3*r^3 + 60*GM1*GM2^3*r^2 + 24*GM1*GM2^3*r + 4*GM1*GM2^3 - 8*GM1*GM2*GM12^2*r^4 + 16*GM1*GM2*GM12^2*r^3 + 32*GM1*GM2*GM12^2*r^2 - 16*GM1*GM2*GM12^2*r - 24*GM1*GM2*GM12^2 + GM2^4*r^6 + 6*GM2^4*r^5 + 14*GM2^4*r^4 + 16*GM2^4*r^3 + 9*GM2^4*r^2 + 2*GM2^4*r - 4*GM2^2*GM12^2*r^4 + 8*GM2^2*GM12^2*r^3 + 16*GM2^2*GM12^2*r^2 - 8*GM2^2*GM12^2*r - 12*GM2^2*GM12^2))/(((GM12^2*((2*r*(r + 1)*(8*G12^2*(GM1 + GM2)^2 + GM1*(r + 1)^2*(GM1 + GM2)^3)*(GM1 + GM2)^3)/((r + 1)^3*(GM1 + GM2)^5*(16*G12^2 + GM1^2*r^2 + 2*GM1^2*r + 2*GM1*GM2*r^2 + 4*GM1*GM2*r + 4*GM1*GM2 + GM2^2*r^2 + 2*GM2^2*r) + 4*GM12^2*(16*G12^2*(GM1 + GM2)^2 + (r + 1)^2*(GM1 + GM2)^4)*(r - 1)*(GM1 + GM2)) - r*((2*r*(r + 1)*(8*G12^2*(GM1 + GM2)^2 + GM1*(r + 1)^2*(GM1 + GM2)^3)*(GM1 + GM2)^3)/((r + 1)^3*(GM1 + GM2)^5*(16*G12^2 + GM1^2*r^2 + 2*GM1^2*r + 2*GM1*GM2*r^2 + 4*GM1*GM2*r + 4*GM1*GM2 + GM2^2*r^2 + 2*GM2^2*r) + 4*GM12^2*(16*G12^2*(GM1 + GM2)^2 + (r + 1)^2*(GM1 + GM2)^4)*(r - 1)*(GM1 + GM2)) + (2*r*(r + 1)*(8*G12^2*(GM1 + GM2)^2 + GM2*(r + 1)^2*(GM1 + GM2)^3)*(GM1 + GM2)^3)/((r + 1)^3*(GM1 + GM2)^5*(16*G12^2 + GM1^2*r^2 + 2*GM1^2*r + 2*GM1*GM2*r^2 + 4*GM1*GM2*r + 4*GM1*GM2 + GM2^2*r^2 + 2*GM2^2*r) + 4*GM12^2*(16*G12^2*(GM1 + GM2)^2 + (r + 1)^2*(GM1 + GM2)^4)*(r - 1)*(GM1 + GM2))) + (2*r*(r + 1)*(8*G12^2*(GM1 + GM2)^2 + GM2*(r + 1)^2*(GM1 + GM2)^3)*(GM1 + GM2)^3)/((r + 1)^3*(GM1 + GM2)^5*(16*G12^2 + GM1^2*r^2 + 2*GM1^2*r + 2*GM1*GM2*r^2 + 4*GM1*GM2*r + 4*GM1*GM2 + GM2^2*r^2 + 2*GM2^2*r) + 4*GM12^2*(16*G12^2*(GM1 + GM2)^2 + (r + 1)^2*(GM1 + GM2)^4)*(r - 1)*(GM1 + GM2)))^2 + 4*G12^2*((2*r*(r + 1)*(8*G12^2*(GM1 + GM2)^2 + GM1*(r + 1)^2*(GM1 + GM2)^3)*(GM1 + GM2)^3)/((r + 1)^3*(GM1 + GM2)^5*(16*G12^2 + GM1^2*r^2 + 2*GM1^2*r + 2*GM1*GM2*r^2 + 4*GM1*GM2*r + 4*GM1*GM2 + GM2^2*r^2 + 2*GM2^2*r) + 4*GM12^2*(16*G12^2*(GM1 + GM2)^2 + (r + 1)^2*(GM1 + GM2)^4)*(r - 1)*(GM1 + GM2)) - ...
    (2*r*(r + 1)*(8*G12^2*(GM1 + GM2)^2 + GM2*(r + 1)^2*(GM1 + GM2)^3)*(GM1 + GM2)^3)/((r + 1)^3*(GM1 + GM2)^5*(16*G12^2 + GM1^2*r^2 + 2*GM1^2*r + 2*GM1*GM2*r^2 + 4*GM1*GM2*r + 4*GM1*GM2 + GM2^2*r^2 + 2*GM2^2*r) + 4*GM12^2*(16*G12^2*(GM1 + GM2)^2 + (r + 1)^2*(GM1 + GM2)^4)*(r - 1)*(GM1 + GM2)))^2)/((r + 1)^2*(GM1 + GM2)^2))^(1/2)*(16*G12^2*GM1^2*r^3 + 48*G12^2*GM1^2*r^2 + 48*G12^2*GM1^2*r + 16*G12^2*GM1^2 + 32*G12^2*GM1*GM2*r^3 + 96*G12^2*GM1*GM2*r^2 + 96*G12^2*GM1*GM2*r + 32*G12^2*GM1*GM2 + 16*G12^2*GM2^2*r^3 + 48*G12^2*GM2^2*r^2 + 48*G12^2*GM2^2*r + 16*G12^2*GM2^2 + 64*G12^2*GM12^2*r - 64*G12^2*GM12^2 + GM1^4*r^5 + 5*GM1^4*r^4 + 9*GM1^4*r^3 + 7*GM1^4*r^2 + 2*GM1^4*r + 4*GM1^3*GM2*r^5 + 20*GM1^3*GM2*r^4 + 40*GM1^3*GM2*r^3 + 40*GM1^3*GM2*r^2 + 20*GM1^3*GM2*r + 4*GM1^3*GM2 + 6*GM1^2*GM2^2*r^5 + 30*GM1^2*GM2^2*r^4 + 62*GM1^2*GM2^2*r^3 + 66*GM1^2*GM2^2*r^2 + 36*GM1^2*GM2^2*r + 8*GM1^2*GM2^2 + 4*GM1^2*GM12^2*r^3 + 4*GM1^2*GM12^2*r^2 - 4*GM1^2*GM12^2*r - 4*GM1^2*GM12^2 + 4*GM1*GM2^3*r^5 + 20*GM1*GM2^3*r^4 + 40*GM1*GM2^3*r^3 + 40*GM1*GM2^3*r^2 + 20*GM1*GM2^3*r + 4*GM1*GM2^3 + 8*GM1*GM2*GM12^2*r^3 + 8*GM1*GM2*GM12^2*r^2 - 8*GM1*GM2*GM12^2*r - 8*GM1*GM2*GM12^2 + GM2^4*r^5 + 5*GM2^4*r^4 + 9*GM2^4*r^3 + 7*GM2^4*r^2 + 2*GM2^4*r + 4*GM2^2*GM12^2*r^3 + 4*GM2^2*GM12^2*r^2 - 4*GM2^2*GM12^2*r - 4*GM2^2*GM12^2)^3) - (64*G12*r^2*(GM1 - GM2)^2*(r + 1)^4*(GM1 + GM2)^4*(16*G12^2*GM1^2*r^3 + 48*G12^2*GM1^2*r^2 + 16*G12^2*GM1^2*r - 16*G12^2*GM1^2 + 32*G12^2*GM1*GM2*r^3 + 96*G12^2*GM1*GM2*r^2 + 32*G12^2*GM1*GM2*r - 32*G12^2*GM1*GM2 + 16*G12^2*GM2^2*r^3 + 48*G12^2*GM2^2*r^2 + 16*G12^2*GM2^2*r - 16*G12^2*GM2^2 - 64*G12^2*GM12^2*r + 64*G12^2*GM12^2 + GM1^4*r^5 + 5*GM1^4*r^4 + 9*GM1^4*r^3 + 7*GM1^4*r^2 + 2*GM1^4*r + 4*GM1^3*GM2*r^5 + 20*GM1^3*GM2*r^4 + 32*GM1^3*GM2*r^3 + 16*GM1^3*GM2*r^2 - 4*GM1^3*GM2*r - 4*GM1^3*GM2 + 6*GM1^2*GM2^2*r^5 + 30*GM1^2*GM2^2*r^4 + 46*GM1^2*GM2^2*r^3 + 18*GM1^2*GM2^2*r^2 - 12*GM1^2*GM2^2*r - 8*GM1^2*GM2^2 - 4*GM1^2*GM12^2*r^3 - 4*GM1^2*GM12^2*r^2 + 4*GM1^2*GM12^2*r + 4*GM1^2*GM12^2 + 4*GM1*GM2^3*r^5 + 20*GM1*GM2^3*r^4 + 32*GM1*GM2^3*r^3 + 16*GM1*GM2^3*r^2 - 4*GM1*GM2^3*r - 4*GM1*GM2^3 - 8*GM1*GM2*GM12^2*r^3 - 8*GM1*GM2*GM12^2*r^2 + 8*GM1*GM2*GM12^2*r + 8*GM1*GM2*GM12^2 + GM2^4*r^5 + 5*GM2^4*r^4 + 9*GM2^4*r^3 + 7*GM2^4*r^2 + 2*GM2^4*r - 4*GM2^2*GM12^2*r^3 - 4*GM2^2*GM12^2*r^2 + 4*GM2^2*GM12^2*r + 4*GM2^2*GM12^2))/((-r*((r + 2)*((2*r*(r + 1)*(8*G12^2*(GM1 + GM2)^2 + GM1*(r + 1)^2*(GM1 + GM2)^3)*(GM1 + GM2)^3)/((r + 1)^3*(GM1 + GM2)^5*(16*G12^2 + GM1^2*r^2 + 2*GM1^2*r + 2*GM1*GM2*r^2 + 4*GM1*GM2*r + 4*GM1*GM2 + GM2^2*r^2 + 2*GM2^2*r) + 4*GM12^2*(16*G12^2*(GM1 + GM2)^2 + (r + 1)^2*(GM1 + GM2)^4)*(r - 1)*(GM1 + GM2)) + (2*r*(r + 1)*(8*G12^2*(GM1 + GM2)^2 + GM2*(r + 1)^2*(GM1 + GM2)^3)*(GM1 + GM2)^3)/((r + 1)^3*(GM1 + GM2)^5*(16*G12^2 + GM1^2*r^2 + ...
    2*GM1^2*r + 2*GM1*GM2*r^2 + 4*GM1*GM2*r + 4*GM1*GM2 + GM2^2*r^2 + 2*GM2^2*r) + 4*GM12^2*(16*G12^2*(GM1 + GM2)^2 + (r + 1)^2*(GM1 + GM2)^4)*(r - 1)*(GM1 + GM2))) - 2)*((2*r*(r + 1)*(8*G12^2*(GM1 + GM2)^2 + GM1*(r + 1)^2*(GM1 + GM2)^3)*(GM1 + GM2)^3)/((r + 1)^3*(GM1 + GM2)^5*(16*G12^2 + GM1^2*r^2 + 2*GM1^2*r + 2*GM1*GM2*r^2 + 4*GM1*GM2*r + 4*GM1*GM2 + GM2^2*r^2 + 2*GM2^2*r) + 4*GM12^2*(16*G12^2*(GM1 + GM2)^2 + (r + 1)^2*(GM1 + GM2)^4)*(r - 1)*(GM1 + GM2)) + (2*r*(r + 1)*(8*G12^2*(GM1 + GM2)^2 + GM2*(r + 1)^2*(GM1 + GM2)^3)*(GM1 + GM2)^3)/((r + 1)^3*(GM1 + GM2)^5*(16*G12^2 + GM1^2*r^2 + 2*GM1^2*r + 2*GM1*GM2*r^2 + 4*GM1*GM2*r + 4*GM1*GM2 + GM2^2*r^2 + 2*GM2^2*r) + 4*GM12^2*(16*G12^2*(GM1 + GM2)^2 + (r + 1)^2*(GM1 + GM2)^4)*(r - 1)*(GM1 + GM2))))^(1/2)*(16*G12^2*GM1^2*r^3 + 48*G12^2*GM1^2*r^2 + 48*G12^2*GM1^2*r + 16*G12^2*GM1^2 + 32*G12^2*GM1*GM2*r^3 + 96*G12^2*GM1*GM2*r^2 + 96*G12^2*GM1*GM2*r + 32*G12^2*GM1*GM2 + 16*G12^2*GM2^2*r^3 + 48*G12^2*GM2^2*r^2 + 48*G12^2*GM2^2*r + 16*G12^2*GM2^2 + 64*G12^2*GM12^2*r - 64*G12^2*GM12^2 + GM1^4*r^5 + 5*GM1^4*r^4 + 9*GM1^4*r^3 + 7*GM1^4*r^2 + 2*GM1^4*r + 4*GM1^3*GM2*r^5 + 20*GM1^3*GM2*r^4 + 40*GM1^3*GM2*r^3 + 40*GM1^3*GM2*r^2 + 20*GM1^3*GM2*r + 4*GM1^3*GM2 + 6*GM1^2*GM2^2*r^5 + 30*GM1^2*GM2^2*r^4 + 62*GM1^2*GM2^2*r^3 + 66*GM1^2*GM2^2*r^2 + 36*GM1^2*GM2^2*r + 8*GM1^2*GM2^2 + 4*GM1^2*GM12^2*r^3 + 4*GM1^2*GM12^2*r^2 - 4*GM1^2*GM12^2*r - 4*GM1^2*GM12^2 + 4*GM1*GM2^3*r^5 + 20*GM1*GM2^3*r^4 + 40*GM1*GM2^3*r^3 + 40*GM1*GM2^3*r^2 + 20*GM1*GM2^3*r + 4*GM1*GM2^3 + 8*GM1*GM2*GM12^2*r^3 + 8*GM1*GM2*GM12^2*r^2 - 8*GM1*GM2*GM12^2*r - 8*GM1*GM2*GM12^2 + GM2^4*r^5 + 5*GM2^4*r^4 + 9*GM2^4*r^3 + 7*GM2^4*r^2 + 2*GM2^4*r + 4*GM2^2*GM12^2*r^3 + 4*GM2^2*GM12^2*r^2 - 4*GM2^2*GM12^2*r - 4*GM2^2*GM12^2)^3);
dis=-(16*GM12*r^2*(r^2 - 1)*(GM1 + GM2)^2*(16*G12^2 + GM1^2*r^2 + 2*GM1^2*r + GM1^2 + 2*GM1*GM2*r^2 + 4*GM1*GM2*r + 2*GM1*GM2 + GM2^2*r^2 + 2*GM2^2*r + GM2^2)^2*(16*G12^2*GM1^2*r^3 + 48*G12^2*GM1^2*r^2 + 16*G12^2*GM1^2*r - 16*G12^2*GM1^2 + 32*G12^2*GM1*GM2*r^3 + 96*G12^2*GM1*GM2*r^2 + 32*G12^2*GM1*GM2*r - 32*G12^2*GM1*GM2 + 16*G12^2*GM2^2*r^3 + 48*G12^2*GM2^2*r^2 + 16*G12^2*GM2^2*r - 16*G12^2*GM2^2 - 64*G12^2*GM12^2*r + 64*G12^2*GM12^2 + GM1^4*r^5 + 5*GM1^4*r^4 + 9*GM1^4*r^3 + 7*GM1^4*r^2 + 2*GM1^4*r + 4*GM1^3*GM2*r^5 + 20*GM1^3*GM2*r^4 + 32*GM1^3*GM2*r^3 + 16*GM1^3*GM2*r^2 - 4*GM1^3*GM2*r - 4*GM1^3*GM2 + 6*GM1^2*GM2^2*r^5 + 30*GM1^2*GM2^2*r^4 + 46*GM1^2*GM2^2*r^3 + 18*GM1^2*GM2^2*r^2 - 12*GM1^2*GM2^2*r - 8*GM1^2*GM2^2 - 4*GM1^2*GM12^2*r^3 - 4*GM1^2*GM12^2*r^2 + 4*GM1^2*GM12^2*r + 4*GM1^2*GM12^2 + 4*GM1*GM2^3*r^5 + 20*GM1*GM2^3*r^4 + 32*GM1*GM2^3*r^3 + 16*GM1*GM2^3*r^2 - 4*GM1*GM2^3*r - 4*GM1*GM2^3 - 8*GM1*GM2*GM12^2*r^3 - 8*GM1*GM2*GM12^2*r^2 + 8*GM1*GM2*GM12^2*r + 8*GM1*GM2*GM12^2 + GM2^4*r^5 + 5*GM2^4*r^4 + 9*GM2^4*r^3 + 7*GM2^4*r^2 + 2*GM2^4*r - 4*GM2^2*GM12^2*r^3 - 4*GM2^2*GM12^2*r^2 + 4*GM2^2*GM12^2*r + 4*GM2^2*GM12^2))/((-r*((r + 2)*((2*r*(r + 1)*(8*G12^2*(GM1 + GM2)^2 + GM1*(r + 1)^2*(GM1 + GM2)^3)*(GM1 + GM2)^3)/((r + 1)^3*(GM1 + GM2)^5*(16*G12^2 + GM1^2*r^2 + 2*GM1^2*r + 2*GM1*GM2*r^2 + 4*GM1*GM2*r + 4*GM1*GM2 + GM2^2*r^2 + 2*GM2^2*r) + 4*GM12^2*(16*G12^2*(GM1 + GM2)^2 + (r + 1)^2*(GM1 + GM2)^4)*(r - 1)*(GM1 + GM2)) + (2*r*(r + 1)*(8*G12^2*(GM1 + GM2)^2 + GM2*(r + 1)^2*(GM1 + GM2)^3)*(GM1 + GM2)^3)/((r + 1)^3*(GM1 + GM2)^5*(16*G12^2 + GM1^2*r^2 + 2*GM1^2*r + 2*GM1*GM2*r^2 + 4*GM1*GM2*r + 4*GM1*GM2 + GM2^2*r^2 + 2*GM2^2*r) + 4*GM12^2*(16*G12^2*(GM1 + GM2)^2 + (r + 1)^2*(GM1 + GM2)^4)*(r - 1)*(GM1 + GM2))) - 2)*((2*r*(r + 1)*(8*G12^2*(GM1 + GM2)^2 + GM1*(r + 1)^2*(GM1 + GM2)^3)*(GM1 + GM2)^3)/((r + 1)^3*(GM1 + GM2)^5*(16*G12^2 + GM1^2*r^2 + 2*GM1^2*r + 2*GM1*GM2*r^2 + 4*GM1*GM2*r + 4*GM1*GM2 + GM2^2*r^2 + 2*GM2^2*r) + 4*GM12^2*(16*G12^2*(GM1 + GM2)^2 + (r + 1)^2*(GM1 + GM2)^4)*(r - 1)*(GM1 + GM2)) + (2*r*(r + 1)*(8*G12^2*(GM1 + GM2)^2 + GM2*(r + 1)^2*(GM1 + GM2)^3)*(GM1 + GM2)^3)/((r + 1)^3*(GM1 + GM2)^5*(16*G12^2 + GM1^2*r^2 + 2*GM1^2*r + 2*GM1*GM2*r^2 + 4*GM1*GM2*r + 4*GM1*GM2 + GM2^2*r^2 + 2*GM2^2*r) + 4*GM12^2*(16*G12^2*(GM1 + GM2)^2 + (r + 1)^2*(GM1 + GM2)^4)*(r - 1)*(GM1 + GM2))))^(1/2)*(16*G12^2*GM1^2*r^3 + 48*G12^2*GM1^2*r^2 + 48*G12^2*GM1^2*r + 16*G12^2*GM1^2 + 32*G12^2*GM1*GM2*r^3 + 96*G12^2*GM1*GM2*r^2 + 96*G12^2*GM1*GM2*r + 32*G12^2*GM1*GM2 + 16*G12^2*GM2^2*r^3 + 48*G12^2*GM2^2*r^2 + 48*G12^2*GM2^2*r + 16*G12^2*GM2^2 + 64*G12^2*GM12^2*r - 64*G12^2*GM12^2 + GM1^4*r^5 + 5*GM1^4*r^4 + 9*GM1^4*r^3 + 7*GM1^4*r^2 + 2*GM1^4*r + 4*GM1^3*GM2*r^5 + 20*GM1^3*GM2*r^4 + 40*GM1^3*GM2*r^3 + 40*GM1^3*GM2*r^2 + 20*GM1^3*GM2*r + 4*GM1^3*GM2 + ...
    6*GM1^2*GM2^2*r^5 + 30*GM1^2*GM2^2*r^4 + 62*GM1^2*GM2^2*r^3 + 66*GM1^2*GM2^2*r^2 + 36*GM1^2*GM2^2*r + 8*GM1^2*GM2^2 + 4*GM1^2*GM12^2*r^3 + 4*GM1^2*GM12^2*r^2 - 4*GM1^2*GM12^2*r - 4*GM1^2*GM12^2 + 4*GM1*GM2^3*r^5 + 20*GM1*GM2^3*r^4 + 40*GM1*GM2^3*r^3 + 40*GM1*GM2^3*r^2 + 20*GM1*GM2^3*r + 4*GM1*GM2^3 + 8*GM1*GM2*GM12^2*r^3 + 8*GM1*GM2*GM12^2*r^2 - 8*GM1*GM2*GM12^2*r - 8*GM1*GM2*GM12^2 + GM2^4*r^5 + 5*GM2^4*r^4 + 9*GM2^4*r^3 + 7*GM2^4*r^2 + 2*GM2^4*r + 4*GM2^2*GM12^2*r^3 + 4*GM2^2*GM12^2*r^2 - 4*GM2^2*GM12^2*r - 4*GM2^2*GM12^2)^3) - (8*GM12*r^2*(r - 1)*(GM1 + GM2)^2*(16*G12^2 + GM1^2*r^2 + 2*GM1^2*r + GM1^2 + 2*GM1*GM2*r^2 + 4*GM1*GM2*r + 2*GM1*GM2 + GM2^2*r^2 + 2*GM2^2*r + GM2^2)*(- 256*G12^4*GM1^2*r^4 - 512*G12^4*GM1^2*r^3 + 512*G12^4*GM1^2*r + 256*G12^4*GM1^2 - 512*G12^4*GM1*GM2*r^4 - 1024*G12^4*GM1*GM2*r^3 + 1024*G12^4*GM1*GM2*r + 512*G12^4*GM1*GM2 - 256*G12^4*GM2^2*r^4 - 512*G12^4*GM2^2*r^3 + 512*G12^4*GM2^2*r + 256*G12^4*GM2^2 + 1024*G12^4*GM12^2*r^2 - 2048*G12^4*GM12^2*r + 1024*G12^4*GM12^2 - 32*G12^2*GM1^4*r^6 - 128*G12^2*GM1^4*r^5 - 112*G12^2*GM1^4*r^4 + 160*G12^2*GM1^4*r^3 + 352*G12^2*GM1^4*r^2 + 224*G12^2*GM1^4*r + 48*G12^2*GM1^4 - 128*G12^2*GM1^3*GM2*r^6 - 512*G12^2*GM1^3*GM2*r^5 - 640*G12^2*GM1^3*GM2*r^4 + 640*G12^2*GM1^3*GM2*r^2 + 512*G12^2*GM1^3*GM2*r + 128*G12^2*GM1^3*GM2 - 192*G12^2*GM1^2*GM2^2*r^6 - 768*G12^2*GM1^2*GM2^2*r^5 - 1056*G12^2*GM1^2*GM2^2*r^4 - 320*G12^2*GM1^2*GM2^2*r^3 + 576*G12^2*GM1^2*GM2^2*r^2 + 576*G12^2*GM1^2*GM2^2*r + 160*G12^2*GM1^2*GM2^2 + 128*G12^2*GM1^2*GM12^2*r^4 - 256*G12^2*GM1^2*GM12^2*r^2 + 128*G12^2*GM1^2*GM12^2 - 128*G12^2*GM1*GM2^3*r^6 - 512*G12^2*GM1*GM2^3*r^5 - 640*G12^2*GM1*GM2^3*r^4 + 640*G12^2*GM1*GM2^3*r^2 + 512*G12^2*GM1*GM2^3*r + 128*G12^2*GM1*GM2^3 + 256*G12^2*GM1*GM2*GM12^2*r^4 - 512*G12^2*GM1*GM2*GM12^2*r^2 + 256*G12^2*GM1*GM2*GM12^2 - 32*G12^2*GM2^4*r^6 - 128*G12^2*GM2^4*r^5 - 112*G12^2*GM2^4*r^4 + 160*G12^2*GM2^4*r^3 + 352*G12^2*GM2^4*r^2 + 224*G12^2*GM2^4*r + 48*G12^2*GM2^4 + 128*G12^2*GM2^2*GM12^2*r^4 - 256*G12^2*GM2^2*GM12^2*r^2 + 128*G12^2*GM2^2*GM12^2 - GM1^6*r^8 - 6*GM1^6*r^7 - 13*GM1^6*r^6 - 10*GM1^6*r^5 + 5*GM1^6*r^4 + 14*GM1^6*r^3 + 9*GM1^6*r^2 + 2*GM1^6*r - 6*GM1^5*GM2*r^8 - 36*GM1^5*GM2*r^7 - 82*GM1^5*GM2*r^6 - 76*GM1^5*GM2*r^5 + 10*GM1^5*GM2*r^4 + 84*GM1^5*GM2*r^3 + 74*GM1^5*GM2*r^2 + 28*GM1^5*GM2*r + 4*GM1^5*GM2 - 15*GM1^4*GM2^2*r^8 - 90*GM1^4*GM2^2*r^7 - 211*GM1^4*GM2^2*r^6 - 214*GM1^4*GM2^2*r^5 - 5*GM1^4*GM2^2*r^4 + 210*GM1^4*GM2^2*r^3 + 215*GM1^4*GM2^2*r^2 + 94*GM1^4*GM2^2*r + 16*GM1^4*GM2^2 + 4*GM1^4*GM12^2*r^6 + 8*GM1^4*GM12^2*r^5 - 4*GM1^4*GM12^2*r^4 - 16*GM1^4*GM12^2*r^3 - 4*GM1^4*GM12^2*r^2 + 8*GM1^4*GM12^2*r + 4*GM1^4*GM12^2 - 20*GM1^3*GM2^3*r^8 - 120*GM1^3*GM2^3*r^7 - 284*GM1^3*GM2^3*r^6 - 296*GM1^3*GM2^3*r^5 - 20*GM1^3*GM2^3*r^4 + 280*GM1^3*GM2^3*r^3 + ...
    300*GM1^3*GM2^3*r^2 + 136*GM1^3*GM2^3*r + 24*GM1^3*GM2^3 + 16*GM1^3*GM2*GM12^2*r^6 + 32*GM1^3*GM2*GM12^2*r^5 - 16*GM1^3*GM2*GM12^2*r^4 - 64*GM1^3*GM2*GM12^2*r^3 - 16*GM1^3*GM2*GM12^2*r^2 + 32*GM1^3*GM2*GM12^2*r + 16*GM1^3*GM2*GM12^2 - 15*GM1^2*GM2^4*r^8 - 90*GM1^2*GM2^4*r^7 - 211*GM1^2*GM2^4*r^6 - 214*GM1^2*GM2^4*r^5 - 5*GM1^2*GM2^4*r^4 + 210*GM1^2*GM2^4*r^3 + 215*GM1^2*GM2^4*r^2 + 94*GM1^2*GM2^4*r + 16*GM1^2*GM2^4 + 24*GM1^2*GM2^2*GM12^2*r^6 + 48*GM1^2*GM2^2*GM12^2*r^5 - 24*GM1^2*GM2^2*GM12^2*r^4 - 96*GM1^2*GM2^2*GM12^2*r^3 - 24*GM1^2*GM2^2*GM12^2*r^2 + 48*GM1^2*GM2^2*GM12^2*r + 24*GM1^2*GM2^2*GM12^2 - 6*GM1*GM2^5*r^8 - 36*GM1*GM2^5*r^7 - 82*GM1*GM2^5*r^6 - 76*GM1*GM2^5*r^5 + 10*GM1*GM2^5*r^4 + 84*GM1*GM2^5*r^3 + 74*GM1*GM2^5*r^2 + 28*GM1*GM2^5*r + 4*GM1*GM2^5 + 16*GM1*GM2^3*GM12^2*r^6 + 32*GM1*GM2^3*GM12^2*r^5 - 16*GM1*GM2^3*GM12^2*r^4 - 64*GM1*GM2^3*GM12^2*r^3 - 16*GM1*GM2^3*GM12^2*r^2 + 32*GM1*GM2^3*GM12^2*r + 16*GM1*GM2^3*GM12^2 - GM2^6*r^8 - 6*GM2^6*r^7 - 13*GM2^6*r^6 - 10*GM2^6*r^5 + 5*GM2^6*r^4 + 14*GM2^6*r^3 + 9*GM2^6*r^2 + 2*GM2^6*r + 4*GM2^4*GM12^2*r^6 + 8*GM2^4*GM12^2*r^5 - 4*GM2^4*GM12^2*r^4 - 16*GM2^4*GM12^2*r^3 - 4*GM2^4*GM12^2*r^2 + 8*GM2^4*GM12^2*r + 4*GM2^4*GM12^2))/(((GM12^2*((2*r*(r + 1)*(8*G12^2*(GM1 + GM2)^2 + GM1*(r + 1)^2*(GM1 + GM2)^3)*(GM1 + GM2)^3)/((r + 1)^3*(GM1 + GM2)^5*(16*G12^2 + GM1^2*r^2 + 2*GM1^2*r + 2*GM1*GM2*r^2 + 4*GM1*GM2*r + 4*GM1*GM2 + GM2^2*r^2 + 2*GM2^2*r) + 4*GM12^2*(16*G12^2*(GM1 + GM2)^2 + (r + 1)^2*(GM1 + GM2)^4)*(r - 1)*(GM1 + GM2)) - r*((2*r*(r + 1)*(8*G12^2*(GM1 + GM2)^2 + GM1*(r + 1)^2*(GM1 + GM2)^3)*(GM1 + GM2)^3)/((r + 1)^3*(GM1 + GM2)^5*(16*G12^2 + GM1^2*r^2 + 2*GM1^2*r + 2*GM1*GM2*r^2 + 4*GM1*GM2*r + 4*GM1*GM2 + GM2^2*r^2 + 2*GM2^2*r) + 4*GM12^2*(16*G12^2*(GM1 + GM2)^2 + (r + 1)^2*(GM1 + GM2)^4)*(r - 1)*(GM1 + GM2)) + (2*r*(r + 1)*(8*G12^2*(GM1 + GM2)^2 + GM2*(r + 1)^2*(GM1 + GM2)^3)*(GM1 + GM2)^3)/((r + 1)^3*(GM1 + GM2)^5*(16*G12^2 + GM1^2*r^2 + 2*GM1^2*r + 2*GM1*GM2*r^2 + 4*GM1*GM2*r + 4*GM1*GM2 + GM2^2*r^2 + 2*GM2^2*r) + 4*GM12^2*(16*G12^2*(GM1 + GM2)^2 + (r + 1)^2*(GM1 + GM2)^4)*(r - 1)*(GM1 + GM2))) + (2*r*(r + 1)*(8*G12^2*(GM1 + GM2)^2 + GM2*(r + 1)^2*(GM1 + GM2)^3)*(GM1 + GM2)^3)/((r + 1)^3*(GM1 + GM2)^5*(16*G12^2 + GM1^2*r^2 + 2*GM1^2*r + 2*GM1*GM2*r^2 + 4*GM1*GM2*r + 4*GM1*GM2 + GM2^2*r^2 + 2*GM2^2*r) + 4*GM12^2*(16*G12^2*(GM1 + GM2)^2 + (r + 1)^2*(GM1 + GM2)^4)*(r - 1)*(GM1 + GM2)))^2 + 4*G12^2*((2*r*(r + 1)*(8*G12^2*(GM1 + GM2)^2 + GM1*(r + 1)^2*(GM1 + GM2)^3)*(GM1 + GM2)^3)/((r + 1)^3*(GM1 + GM2)^5*(16*G12^2 + GM1^2*r^2 + 2*GM1^2*r + 2*GM1*GM2*r^2 + 4*GM1*GM2*r + 4*GM1*GM2 + GM2^2*r^2 + 2*GM2^2*r) + 4*GM12^2*(16*G12^2*(GM1 + GM2)^2 + (r + 1)^2*(GM1 + GM2)^4)*(r - 1)*(GM1 + GM2)) - (2*r*(r + 1)*(8*G12^2*(GM1 + GM2)^2 + GM2*(r + 1)^2*(GM1 + GM2)^3)*(GM1 + ...
    GM2)^3)/((r + 1)^3*(GM1 + GM2)^5*(16*G12^2 + GM1^2*r^2 + 2*GM1^2*r + 2*GM1*GM2*r^2 + 4*GM1*GM2*r + 4*GM1*GM2 + GM2^2*r^2 + 2*GM2^2*r) + 4*GM12^2*(16*G12^2*(GM1 + GM2)^2 + (r + 1)^2*(GM1 + GM2)^4)*(r - 1)*(GM1 + GM2)))^2)/((r + 1)^2*(GM1 + GM2)^2))^(1/2)*(16*G12^2*GM1^2*r^3 + 48*G12^2*GM1^2*r^2 + 48*G12^2*GM1^2*r + 16*G12^2*GM1^2 + 32*G12^2*GM1*GM2*r^3 + 96*G12^2*GM1*GM2*r^2 + 96*G12^2*GM1*GM2*r + 32*G12^2*GM1*GM2 + 16*G12^2*GM2^2*r^3 + 48*G12^2*GM2^2*r^2 + 48*G12^2*GM2^2*r + 16*G12^2*GM2^2 + 64*G12^2*GM12^2*r - 64*G12^2*GM12^2 + GM1^4*r^5 + 5*GM1^4*r^4 + 9*GM1^4*r^3 + 7*GM1^4*r^2 + 2*GM1^4*r + 4*GM1^3*GM2*r^5 + 20*GM1^3*GM2*r^4 + 40*GM1^3*GM2*r^3 + 40*GM1^3*GM2*r^2 + 20*GM1^3*GM2*r + 4*GM1^3*GM2 + 6*GM1^2*GM2^2*r^5 + 30*GM1^2*GM2^2*r^4 + 62*GM1^2*GM2^2*r^3 + 66*GM1^2*GM2^2*r^2 + 36*GM1^2*GM2^2*r + 8*GM1^2*GM2^2 + 4*GM1^2*GM12^2*r^3 + 4*GM1^2*GM12^2*r^2 - 4*GM1^2*GM12^2*r - 4*GM1^2*GM12^2 + 4*GM1*GM2^3*r^5 + 20*GM1*GM2^3*r^4 + 40*GM1*GM2^3*r^3 + 40*GM1*GM2^3*r^2 + 20*GM1*GM2^3*r + 4*GM1*GM2^3 + 8*GM1*GM2*GM12^2*r^3 + 8*GM1*GM2*GM12^2*r^2 - 8*GM1*GM2*GM12^2*r - 8*GM1*GM2*GM12^2 + GM2^4*r^5 + 5*GM2^4*r^4 + 9*GM2^4*r^3 + 7*GM2^4*r^2 + 2*GM2^4*r + 4*GM2^2*GM12^2*r^3 + 4*GM2^2*GM12^2*r^2 - 4*GM2^2*GM12^2*r - 4*GM2^2*GM12^2)^3);
em1=-(2*((4*r^2*(r + 1)*((r/2 + 1)*((2*r*(r + 1)*(8*G12^2*(GM1 + GM2)^2 + GM1*(r + 1)^2*(GM1 + GM2)^3)*(GM1 + GM2)^3)/((r + 1)^3*(GM1 + GM2)^5*(16*G12^2 + GM1^2*r^2 + 2*GM1^2*r + 2*GM1*GM2*r^2 + 4*GM1*GM2*r + 4*GM1*GM2 + GM2^2*r^2 + 2*GM2^2*r) + 4*GM12^2*(16*G12^2*(GM1 + GM2)^2 + (r + 1)^2*(GM1 + GM2)^4)*(r - 1)*(GM1 + GM2)) + (2*r*(r + 1)*(8*G12^2*(GM1 + GM2)^2 + GM2*(r + 1)^2*(GM1 + GM2)^3)*(GM1 + GM2)^3)/((r + 1)^3*(GM1 + GM2)^5*(16*G12^2 + GM1^2*r^2 + 2*GM1^2*r + 2*GM1*GM2*r^2 + 4*GM1*GM2*r + 4*GM1*GM2 + GM2^2*r^2 + 2*GM2^2*r) + 4*GM12^2*(16*G12^2*(GM1 + GM2)^2 + (r + 1)^2*(GM1 + GM2)^4)*(r - 1)*(GM1 + GM2))) - 1)*(GM1 + GM2)*(- 512*G12^4*GM12^2*r + 512*G12^4*GM12^2 - 8*G12^2*GM1^4*r^3 - 24*G12^2*GM1^4*r^2 - 24*G12^2*GM1^4*r - 8*G12^2*GM1^4 - 16*G12^2*GM1^3*GM2*r^3 - 48*G12^2*GM1^3*GM2*r^2 - 48*G12^2*GM1^3*GM2*r - 16*G12^2*GM1^3*GM2 - 64*G12^2*GM1^2*GM12^2*r^3 - 64*G12^2*GM1^2*GM12^2*r^2 + 64*G12^2*GM1^2*GM12^2*r + 64*G12^2*GM1^2*GM12^2 + 16*G12^2*GM1*GM2^3*r^3 + 48*G12^2*GM1*GM2^3*r^2 + 48*G12^2*GM1*GM2^3*r + 16*G12^2*GM1*GM2^3 - 128*G12^2*GM1*GM2*GM12^2*r^3 - 128*G12^2*GM1*GM2*GM12^2*r^2 + 128*G12^2*GM1*GM2*GM12^2*r + 128*G12^2*GM1*GM2*GM12^2 + 8*G12^2*GM2^4*r^3 + 24*G12^2*GM2^4*r^2 + 24*G12^2*GM2^4*r + 8*G12^2*GM2^4 - 64*G12^2*GM2^2*GM12^2*r^3 - 64*G12^2*GM2^2*GM12^2*r^2 + 64*G12^2*GM2^2*GM12^2*r + 64*G12^2*GM2^2*GM12^2 - GM1^5*GM2*r^5 - 5*GM1^5*GM2*r^4 - 10*GM1^5*GM2*r^3 - 10*GM1^5*GM2*r^2 - 5*GM1^5*GM2*r - GM1^5*GM2 - 3*GM1^4*GM2^2*r^5 - 15*GM1^4*GM2^2*r^4 - 30*GM1^4*GM2^2*r^3 - 30*GM1^4*GM2^2*r^2 - 15*GM1^4*GM2^2*r - 3*GM1^4*GM2^2 - 2*GM1^4*GM12^2*r^5 - 6*GM1^4*GM12^2*r^4 - 4*GM1^4*GM12^2*r^3 + 4*GM1^4*GM12^2*r^2 + 6*GM1^4*GM12^2*r + 2*GM1^4*GM12^2 - 2*GM1^3*GM2^3*r^5 - 10*GM1^3*GM2^3*r^4 - 20*GM1^3*GM2^3*r^3 - 20*GM1^3*GM2^3*r^2 - 10*GM1^3*GM2^3*r - 2*GM1^3*GM2^3 - 8*GM1^3*GM2*GM12^2*r^5 - 24*GM1^3*GM2*GM12^2*r^4 - 16*GM1^3*GM2*GM12^2*r^3 + 16*GM1^3*GM2*GM12^2*r^2 + 24*GM1^3*GM2*GM12^2*r + 8*GM1^3*GM2*GM12^2 + 2*GM1^2*GM2^4*r^5 + 10*GM1^2*GM2^4*r^4 + 20*GM1^2*GM2^4*r^3 + 20*GM1^2*GM2^4*r^2 + 10*GM1^2*GM2^4*r + 2*GM1^2*GM2^4 - 12*GM1^2*GM2^2*GM12^2*r^5 - 36*GM1^2*GM2^2*GM12^2*r^4 - 24*GM1^2*GM2^2*GM12^2*r^3 + 24*GM1^2*GM2^2*GM12^2*r^2 + 36*GM1^2*GM2^2*GM12^2*r + 12*GM1^2*GM2^2*GM12^2 + 3*GM1*GM2^5*r^5 + 15*GM1*GM2^5*r^4 + 30*GM1*GM2^5*r^3 + 30*GM1*GM2^5*r^2 + 15*GM1*GM2^5*r + 3*GM1*GM2^5 - 8*GM1*GM2^3*GM12^2*r^5 - 24*GM1*GM2^3*GM12^2*r^4 - 16*GM1*GM2^3*GM12^2*r^3 + 16*GM1*GM2^3*GM12^2*r^2 + 24*GM1*GM2^3*GM12^2*r + 8*GM1*GM2^3*GM12^2 + GM2^6*r^5 + 5*GM2^6*r^4 + 10*GM2^6*r^3 + 10*GM2^6*r^2 + 5*GM2^6*r + GM2^6 - 2*GM2^4*GM12^2*r^5 - 6*GM2^4*GM12^2*r^4 - 4*GM2^4*GM12^2*r^3 + 4*GM2^4*GM12^2*r^2 + 6*GM2^4*GM12^2*r + 2*GM2^4*GM12^2))/(16*G12^2*GM1^2*r^3 + 48*G12^2*GM1^2*r^2 + 48*G12^2*GM1^2*r + 16*G12^2*GM1^2 + 32*G12^2*GM1*GM2*r^3 + ...
    96*G12^2*GM1*GM2*r^2 + 96*G12^2*GM1*GM2*r + 32*G12^2*GM1*GM2 + 16*G12^2*GM2^2*r^3 + 48*G12^2*GM2^2*r^2 + 48*G12^2*GM2^2*r + 16*G12^2*GM2^2 + 64*G12^2*GM12^2*r - 64*G12^2*GM12^2 + GM1^4*r^5 + 5*GM1^4*r^4 + 9*GM1^4*r^3 + 7*GM1^4*r^2 + 2*GM1^4*r + 4*GM1^3*GM2*r^5 + 20*GM1^3*GM2*r^4 + 40*GM1^3*GM2*r^3 + 40*GM1^3*GM2*r^2 + 20*GM1^3*GM2*r + 4*GM1^3*GM2 + 6*GM1^2*GM2^2*r^5 + 30*GM1^2*GM2^2*r^4 + 62*GM1^2*GM2^2*r^3 + 66*GM1^2*GM2^2*r^2 + 36*GM1^2*GM2^2*r + 8*GM1^2*GM2^2 + 4*GM1^2*GM12^2*r^3 + 4*GM1^2*GM12^2*r^2 - 4*GM1^2*GM12^2*r - 4*GM1^2*GM12^2 + 4*GM1*GM2^3*r^5 + 20*GM1*GM2^3*r^4 + 40*GM1*GM2^3*r^3 + 40*GM1*GM2^3*r^2 + 20*GM1*GM2^3*r + 4*GM1*GM2^3 + 8*GM1*GM2*GM12^2*r^3 + 8*GM1*GM2*GM12^2*r^2 - 8*GM1*GM2*GM12^2*r - 8*GM1*GM2*GM12^2 + GM2^4*r^5 + 5*GM2^4*r^4 + 9*GM2^4*r^3 + 7*GM2^4*r^2 + 2*GM2^4*r + 4*GM2^2*GM12^2*r^3 + 4*GM2^2*GM12^2*r^2 - 4*GM2^2*GM12^2*r - 4*GM2^2*GM12^2)^2 + (4*r^2*(r/2 + 1)*(r + 1)*(GM1 + GM2)*((2*r*(r + 1)*(8*G12^2*(GM1 + GM2)^2 + GM1*(r + 1)^2*(GM1 + GM2)^3)*(GM1 + GM2)^3)/((r + 1)^3*(GM1 + GM2)^5*(16*G12^2 + GM1^2*r^2 + 2*GM1^2*r + 2*GM1*GM2*r^2 + 4*GM1*GM2*r + 4*GM1*GM2 + GM2^2*r^2 + 2*GM2^2*r) + 4*GM12^2*(16*G12^2*(GM1 + GM2)^2 + (r + 1)^2*(GM1 + GM2)^4)*(r - 1)*(GM1 + GM2)) + (2*r*(r + 1)*(8*G12^2*(GM1 + GM2)^2 + GM2*(r + 1)^2*(GM1 + GM2)^3)*(GM1 + GM2)^3)/((r + 1)^3*(GM1 + GM2)^5*(16*G12^2 + GM1^2*r^2 + 2*GM1^2*r + 2*GM1*GM2*r^2 + 4*GM1*GM2*r + 4*GM1*GM2 + GM2^2*r^2 + 2*GM2^2*r) + 4*GM12^2*(16*G12^2*(GM1 + GM2)^2 + (r + 1)^2*(GM1 + GM2)^4)*(r - 1)*(GM1 + GM2)))*(- 512*G12^4*GM12^2*r + 512*G12^4*GM12^2 - 8*G12^2*GM1^4*r^3 - 24*G12^2*GM1^4*r^2 - 24*G12^2*GM1^4*r - 8*G12^2*GM1^4 - 16*G12^2*GM1^3*GM2*r^3 - 48*G12^2*GM1^3*GM2*r^2 - 48*G12^2*GM1^3*GM2*r - 16*G12^2*GM1^3*GM2 - 64*G12^2*GM1^2*GM12^2*r^3 - 64*G12^2*GM1^2*GM12^2*r^2 + 64*G12^2*GM1^2*GM12^2*r + 64*G12^2*GM1^2*GM12^2 + 16*G12^2*GM1*GM2^3*r^3 + 48*G12^2*GM1*GM2^3*r^2 + 48*G12^2*GM1*GM2^3*r + 16*G12^2*GM1*GM2^3 - 128*G12^2*GM1*GM2*GM12^2*r^3 - 128*G12^2*GM1*GM2*GM12^2*r^2 + 128*G12^2*GM1*GM2*GM12^2*r + 128*G12^2*GM1*GM2*GM12^2 + 8*G12^2*GM2^4*r^3 + 24*G12^2*GM2^4*r^2 + 24*G12^2*GM2^4*r + 8*G12^2*GM2^4 - 64*G12^2*GM2^2*GM12^2*r^3 - 64*G12^2*GM2^2*GM12^2*r^2 + 64*G12^2*GM2^2*GM12^2*r + 64*G12^2*GM2^2*GM12^2 - GM1^5*GM2*r^5 - 5*GM1^5*GM2*r^4 - 10*GM1^5*GM2*r^3 - 10*GM1^5*GM2*r^2 - 5*GM1^5*GM2*r - GM1^5*GM2 - 3*GM1^4*GM2^2*r^5 - 15*GM1^4*GM2^2*r^4 - 30*GM1^4*GM2^2*r^3 - 30*GM1^4*GM2^2*r^2 - 15*GM1^4*GM2^2*r - 3*GM1^4*GM2^2 - 2*GM1^4*GM12^2*r^5 - 6*GM1^4*GM12^2*r^4 - 4*GM1^4*GM12^2*r^3 + 4*GM1^4*GM12^2*r^2 + 6*GM1^4*GM12^2*r + 2*GM1^4*GM12^2 - 2*GM1^3*GM2^3*r^5 - 10*GM1^3*GM2^3*r^4 - 20*GM1^3*GM2^3*r^3 - 20*GM1^3*GM2^3*r^2 - 10*GM1^3*GM2^3*r - 2*GM1^3*GM2^3 - 8*GM1^3*GM2*GM12^2*r^5 - 24*GM1^3*GM2*GM12^2*r^4 - 16*GM1^3*GM2*GM12^2*r^3 + 16*GM1^3*GM2*GM12^2*r^2 + ...
    24*GM1^3*GM2*GM12^2*r + 8*GM1^3*GM2*GM12^2 + 2*GM1^2*GM2^4*r^5 + 10*GM1^2*GM2^4*r^4 + 20*GM1^2*GM2^4*r^3 + 20*GM1^2*GM2^4*r^2 + 10*GM1^2*GM2^4*r + 2*GM1^2*GM2^4 - 12*GM1^2*GM2^2*GM12^2*r^5 - 36*GM1^2*GM2^2*GM12^2*r^4 - 24*GM1^2*GM2^2*GM12^2*r^3 + 24*GM1^2*GM2^2*GM12^2*r^2 + 36*GM1^2*GM2^2*GM12^2*r + 12*GM1^2*GM2^2*GM12^2 + 3*GM1*GM2^5*r^5 + 15*GM1*GM2^5*r^4 + 30*GM1*GM2^5*r^3 + 30*GM1*GM2^5*r^2 + 15*GM1*GM2^5*r + 3*GM1*GM2^5 - 8*GM1*GM2^3*GM12^2*r^5 - 24*GM1*GM2^3*GM12^2*r^4 - 16*GM1*GM2^3*GM12^2*r^3 + 16*GM1*GM2^3*GM12^2*r^2 + 24*GM1*GM2^3*GM12^2*r + 8*GM1*GM2^3*GM12^2 + GM2^6*r^5 + 5*GM2^6*r^4 + 10*GM2^6*r^3 + 10*GM2^6*r^2 + 5*GM2^6*r + GM2^6 - 2*GM2^4*GM12^2*r^5 - 6*GM2^4*GM12^2*r^4 - 4*GM2^4*GM12^2*r^3 + 4*GM2^4*GM12^2*r^2 + 6*GM2^4*GM12^2*r + 2*GM2^4*GM12^2))/(16*G12^2*GM1^2*r^3 + 48*G12^2*GM1^2*r^2 + 48*G12^2*GM1^2*r + 16*G12^2*GM1^2 + 32*G12^2*GM1*GM2*r^3 + 96*G12^2*GM1*GM2*r^2 + 96*G12^2*GM1*GM2*r + 32*G12^2*GM1*GM2 + 16*G12^2*GM2^2*r^3 + 48*G12^2*GM2^2*r^2 + 48*G12^2*GM2^2*r + 16*G12^2*GM2^2 + 64*G12^2*GM12^2*r - 64*G12^2*GM12^2 + GM1^4*r^5 + 5*GM1^4*r^4 + 9*GM1^4*r^3 + 7*GM1^4*r^2 + 2*GM1^4*r + 4*GM1^3*GM2*r^5 + 20*GM1^3*GM2*r^4 + 40*GM1^3*GM2*r^3 + 40*GM1^3*GM2*r^2 + 20*GM1^3*GM2*r + 4*GM1^3*GM2 + 6*GM1^2*GM2^2*r^5 + 30*GM1^2*GM2^2*r^4 + 62*GM1^2*GM2^2*r^3 + 66*GM1^2*GM2^2*r^2 + 36*GM1^2*GM2^2*r + 8*GM1^2*GM2^2 + 4*GM1^2*GM12^2*r^3 + 4*GM1^2*GM12^2*r^2 - 4*GM1^2*GM12^2*r - 4*GM1^2*GM12^2 + 4*GM1*GM2^3*r^5 + 20*GM1*GM2^3*r^4 + 40*GM1*GM2^3*r^3 + 40*GM1*GM2^3*r^2 + 20*GM1*GM2^3*r + 4*GM1*GM2^3 + 8*GM1*GM2*GM12^2*r^3 + 8*GM1*GM2*GM12^2*r^2 - 8*GM1*GM2*GM12^2*r - 8*GM1*GM2*GM12^2 + GM2^4*r^5 + 5*GM2^4*r^4 + 9*GM2^4*r^3 + 7*GM2^4*r^2 + 2*GM2^4*r + 4*GM2^2*GM12^2*r^3 + 4*GM2^2*GM12^2*r^2 - 4*GM2^2*GM12^2*r - 4*GM2^2*GM12^2)^2))/(-r*((r + 2)*((2*r*(r + 1)*(8*G12^2*(GM1 + GM2)^2 + GM1*(r + 1)^2*(GM1 + GM2)^3)*(GM1 + GM2)^3)/((r + 1)^3*(GM1 + GM2)^5*(16*G12^2 + GM1^2*r^2 + 2*GM1^2*r + 2*GM1*GM2*r^2 + 4*GM1*GM2*r + 4*GM1*GM2 + GM2^2*r^2 + 2*GM2^2*r) + 4*GM12^2*(16*G12^2*(GM1 + GM2)^2 + (r + 1)^2*(GM1 + GM2)^4)*(r - 1)*(GM1 + GM2)) + (2*r*(r + 1)*(8*G12^2*(GM1 + GM2)^2 + GM2*(r + 1)^2*(GM1 + GM2)^3)*(GM1 + GM2)^3)/((r + 1)^3*(GM1 + GM2)^5*(16*G12^2 + GM1^2*r^2 + 2*GM1^2*r + 2*GM1*GM2*r^2 + 4*GM1*GM2*r + 4*GM1*GM2 + GM2^2*r^2 + 2*GM2^2*r) + 4*GM12^2*(16*G12^2*(GM1 + GM2)^2 + (r + 1)^2*(GM1 + GM2)^4)*(r - 1)*(GM1 + GM2))) - 2)*((2*r*(r + 1)*(8*G12^2*(GM1 + GM2)^2 + GM1*(r + 1)^2*(GM1 + GM2)^3)*(GM1 + GM2)^3)/((r + 1)^3*(GM1 + GM2)^5*(16*G12^2 + GM1^2*r^2 + 2*GM1^2*r + 2*GM1*GM2*r^2 + 4*GM1*GM2*r + 4*GM1*GM2 + GM2^2*r^2 + 2*GM2^2*r) + 4*GM12^2*(16*G12^2*(GM1 + GM2)^2 + (r + 1)^2*(GM1 + GM2)^4)*(r - 1)*(GM1 + GM2)) + (2*r*(r + 1)*(8*G12^2*(GM1 + GM2)^2 + GM2*(r + 1)^2*(GM1 + GM2)^3)*(GM1 + GM2)^3)/((r + 1)^3*(GM1 + GM2)^5*(16*G12^2 + ...
    GM1^2*r^2 + 2*GM1^2*r + 2*GM1*GM2*r^2 + 4*GM1*GM2*r + 4*GM1*GM2 + GM2^2*r^2 + 2*GM2^2*r) + 4*GM12^2*(16*G12^2*(GM1 + GM2)^2 + (r + 1)^2*(GM1 + GM2)^4)*(r - 1)*(GM1 + GM2))))^(1/2) - (8*r^2*(GM1 + GM2)*(4096*G12^6*GM1^2*GM12^2*r^5 + 4096*G12^6*GM1^2*GM12^2*r^4 - 8192*G12^6*GM1^2*GM12^2*r^3 - 8192*G12^6*GM1^2*GM12^2*r^2 + 4096*G12^6*GM1^2*GM12^2*r + 4096*G12^6*GM1^2*GM12^2 + 8192*G12^6*GM1*GM2*GM12^2*r^5 + 8192*G12^6*GM1*GM2*GM12^2*r^4 - 16384*G12^6*GM1*GM2*GM12^2*r^3 - 16384*G12^6*GM1*GM2*GM12^2*r^2 + 8192*G12^6*GM1*GM2*GM12^2*r + 8192*G12^6*GM1*GM2*GM12^2 + 4096*G12^6*GM2^2*GM12^2*r^5 + 4096*G12^6*GM2^2*GM12^2*r^4 - 8192*G12^6*GM2^2*GM12^2*r^3 - 8192*G12^6*GM2^2*GM12^2*r^2 + 4096*G12^6*GM2^2*GM12^2*r + 4096*G12^6*GM2^2*GM12^2 - 16384*G12^6*GM12^4*r^3 + 49152*G12^6*GM12^4*r^2 - 49152*G12^6*GM12^4*r + 16384*G12^6*GM12^4 - 64*G12^4*GM1^6*r^7 - 448*G12^4*GM1^6*r^6 - 1344*G12^4*GM1^6*r^5 - 2240*G12^4*GM1^6*r^4 - 2240*G12^4*GM1^6*r^3 - 1344*G12^4*GM1^6*r^2 - 448*G12^4*GM1^6*r - 64*G12^4*GM1^6 - 256*G12^4*GM1^5*GM2*r^7 - 1792*G12^4*GM1^5*GM2*r^6 - 5376*G12^4*GM1^5*GM2*r^5 - 8960*G12^4*GM1^5*GM2*r^4 - 8960*G12^4*GM1^5*GM2*r^3 - 5376*G12^4*GM1^5*GM2*r^2 - 1792*G12^4*GM1^5*GM2*r - 256*G12^4*GM1^5*GM2 - 320*G12^4*GM1^4*GM2^2*r^7 - 2240*G12^4*GM1^4*GM2^2*r^6 - 6720*G12^4*GM1^4*GM2^2*r^5 - 11200*G12^4*GM1^4*GM2^2*r^4 - 11200*G12^4*GM1^4*GM2^2*r^3 - 6720*G12^4*GM1^4*GM2^2*r^2 - 2240*G12^4*GM1^4*GM2^2*r - 320*G12^4*GM1^4*GM2^2 + 768*G12^4*GM1^4*GM12^2*r^7 + 2304*G12^4*GM1^4*GM12^2*r^6 - 768*G12^4*GM1^4*GM12^2*r^5 - 6912*G12^4*GM1^4*GM12^2*r^4 - 3840*G12^4*GM1^4*GM12^2*r^3 + 3840*G12^4*GM1^4*GM12^2*r^2 + 3840*G12^4*GM1^4*GM12^2*r + 768*G12^4*GM1^4*GM12^2 + 3072*G12^4*GM1^3*GM2*GM12^2*r^7 + 9216*G12^4*GM1^3*GM2*GM12^2*r^6 + 1536*G12^4*GM1^3*GM2*GM12^2*r^5 - 17920*G12^4*GM1^3*GM2*GM12^2*r^4 - 14336*G12^4*GM1^3*GM2*GM12^2*r^3 + 6144*G12^4*GM1^3*GM2*GM12^2*r^2 + 9728*G12^4*GM1^3*GM2*GM12^2*r + 2560*G12^4*GM1^3*GM2*GM12^2 + 320*G12^4*GM1^2*GM2^4*r^7 + 2240*G12^4*GM1^2*GM2^4*r^6 + 6720*G12^4*GM1^2*GM2^4*r^5 + 11200*G12^4*GM1^2*GM2^4*r^4 + 11200*G12^4*GM1^2*GM2^4*r^3 + 6720*G12^4*GM1^2*GM2^4*r^2 + 2240*G12^4*GM1^2*GM2^4*r + 320*G12^4*GM1^2*GM2^4 + 4608*G12^4*GM1^2*GM2^2*GM12^2*r^7 + 13824*G12^4*GM1^2*GM2^2*GM12^2*r^6 + 6144*G12^4*GM1^2*GM2^2*GM12^2*r^5 - 19456*G12^4*GM1^2*GM2^2*GM12^2*r^4 - 22016*G12^4*GM1^2*GM2^2*GM12^2*r^3 + 1536*G12^4*GM1^2*GM2^2*GM12^2*r^2 + 11264*G12^4*GM1^2*GM2^2*GM12^2*r + 4096*G12^4*GM1^2*GM2^2*GM12^2 - 3072*G12^4*GM1^2*GM12^4*r^5 + 3072*G12^4*GM1^2*GM12^4*r^4 + 6144*G12^4*GM1^2*GM12^4*r^3 - 6144*G12^4*GM1^2*GM12^4*r^2 - 3072*G12^4*GM1^2*GM12^4*r + 3072*G12^4*GM1^2*GM12^4 + 256*G12^4*GM1*GM2^5*r^7 + 1792*G12^4*GM1*GM2^5*r^6 + 5376*G12^4*GM1*GM2^5*r^5 + 8960*G12^4*GM1*GM2^5*r^4 + 8960*G12^4*GM1*GM2^5*r^3 + 5376*G12^4*GM1*GM2^5*r^2 + ...
    1792*G12^4*GM1*GM2^5*r + 256*G12^4*GM1*GM2^5 + 3072*G12^4*GM1*GM2^3*GM12^2*r^7 + 9216*G12^4*GM1*GM2^3*GM12^2*r^6 + 4608*G12^4*GM1*GM2^3*GM12^2*r^5 - 12800*G12^4*GM1*GM2^3*GM12^2*r^4 - 16384*G12^4*GM1*GM2^3*GM12^2*r^3 + 8704*G12^4*GM1*GM2^3*GM12^2*r + 3584*G12^4*GM1*GM2^3*GM12^2 - 6144*G12^4*GM1*GM2*GM12^4*r^5 + 6144*G12^4*GM1*GM2*GM12^4*r^4 + 12288*G12^4*GM1*GM2*GM12^4*r^3 - 12288*G12^4*GM1*GM2*GM12^4*r^2 - 6144*G12^4*GM1*GM2*GM12^4*r + 6144*G12^4*GM1*GM2*GM12^4 + 64*G12^4*GM2^6*r^7 + 448*G12^4*GM2^6*r^6 + 1344*G12^4*GM2^6*r^5 + 2240*G12^4*GM2^6*r^4 + 2240*G12^4*GM2^6*r^3 + 1344*G12^4*GM2^6*r^2 + 448*G12^4*GM2^6*r + 64*G12^4*GM2^6 + 768*G12^4*GM2^4*GM12^2*r^7 + 2304*G12^4*GM2^4*GM12^2*r^6 + 768*G12^4*GM2^4*GM12^2*r^5 - 4352*G12^4*GM2^4*GM12^2*r^4 - 4864*G12^4*GM2^4*GM12^2*r^3 + 768*G12^4*GM2^4*GM12^2*r^2 + 3328*G12^4*GM2^4*GM12^2*r + 1280*G12^4*GM2^4*GM12^2 - 3072*G12^4*GM2^2*GM12^4*r^5 + 3072*G12^4*GM2^2*GM12^4*r^4 + 6144*G12^4*GM2^2*GM12^4*r^3 - 6144*G12^4*GM2^2*GM12^4*r^2 - 3072*G12^4*GM2^2*GM12^4*r + 3072*G12^4*GM2^2*GM12^4 + 4*G12^2*GM1^8*r^9 + 36*G12^2*GM1^8*r^8 + 140*G12^2*GM1^8*r^7 + 308*G12^2*GM1^8*r^6 + 420*G12^2*GM1^8*r^5 + 364*G12^2*GM1^8*r^4 + 196*G12^2*GM1^8*r^3 + 60*G12^2*GM1^8*r^2 + 8*G12^2*GM1^8*r + 8*G12^2*GM1^7*GM2*r^9 + 72*G12^2*GM1^7*GM2*r^8 + 280*G12^2*GM1^7*GM2*r^7 + 616*G12^2*GM1^7*GM2*r^6 + 840*G12^2*GM1^7*GM2*r^5 + 728*G12^2*GM1^7*GM2*r^4 + 392*G12^2*GM1^7*GM2*r^3 + 120*G12^2*GM1^7*GM2*r^2 + 16*G12^2*GM1^7*GM2*r - 24*G12^2*GM1^6*GM2^2*r^9 - 216*G12^2*GM1^6*GM2^2*r^8 - 856*G12^2*GM1^6*GM2^2*r^7 - 1960*G12^2*GM1^6*GM2^2*r^6 - 2856*G12^2*GM1^6*GM2^2*r^5 - 2744*G12^2*GM1^6*GM2^2*r^4 - 1736*G12^2*GM1^6*GM2^2*r^3 - 696*G12^2*GM1^6*GM2^2*r^2 - 160*G12^2*GM1^6*GM2^2*r - 16*G12^2*GM1^6*GM2^2 + 48*G12^2*GM1^6*GM12^2*r^9 + 240*G12^2*GM1^6*GM12^2*r^8 + 304*G12^2*GM1^6*GM12^2*r^7 - 272*G12^2*GM1^6*GM12^2*r^6 - 880*G12^2*GM1^6*GM12^2*r^5 - 432*G12^2*GM1^6*GM12^2*r^4 + 400*G12^2*GM1^6*GM12^2*r^3 + 464*G12^2*GM1^6*GM12^2*r^2 + 128*G12^2*GM1^6*GM12^2*r - 88*G12^2*GM1^5*GM2^3*r^9 - 792*G12^2*GM1^5*GM2^3*r^8 - 3144*G12^2*GM1^5*GM2^3*r^7 - 7224*G12^2*GM1^5*GM2^3*r^6 - 10584*G12^2*GM1^5*GM2^3*r^5 - 10248*G12^2*GM1^5*GM2^3*r^4 - 6552*G12^2*GM1^5*GM2^3*r^3 - 2664*G12^2*GM1^5*GM2^3*r^2 - 624*G12^2*GM1^5*GM2^3*r - 64*G12^2*GM1^5*GM2^3 + 288*G12^2*GM1^5*GM2*GM12^2*r^9 + 1440*G12^2*GM1^5*GM2*GM12^2*r^8 + 1984*G12^2*GM1^5*GM2*GM12^2*r^7 - 1088*G12^2*GM1^5*GM2*GM12^2*r^6 - 4864*G12^2*GM1^5*GM2*GM12^2*r^5 - 3072*G12^2*GM1^5*GM2*GM12^2*r^4 + 1600*G12^2*GM1^5*GM2*GM12^2*r^3 + 2624*G12^2*GM1^5*GM2*GM12^2*r^2 + 992*G12^2*GM1^5*GM2*GM12^2*r + 96*G12^2*GM1^5*GM2*GM12^2 - 80*G12^2*GM1^4*GM2^4*r^9 - 720*G12^2*GM1^4*GM2^4*r^8 - 2880*G12^2*GM1^4*GM2^4*r^7 - 6720*G12^2*GM1^4*GM2^4*r^6 - 10080*G12^2*GM1^4*GM2^4*r^5 - 10080*G12^2*GM1^4*GM2^4*r^4 - ...
    6720*G12^2*GM1^4*GM2^4*r^3 - 2880*G12^2*GM1^4*GM2^4*r^2 - 720*G12^2*GM1^4*GM2^4*r - 80*G12^2*GM1^4*GM2^4 + 720*G12^2*GM1^4*GM2^2*GM12^2*r^9 + 3600*G12^2*GM1^4*GM2^2*GM12^2*r^8 + 5360*G12^2*GM1^4*GM2^2*GM12^2*r^7 - 1360*G12^2*GM1^4*GM2^2*GM12^2*r^6 - 11120*G12^2*GM1^4*GM2^2*GM12^2*r^5 - 8880*G12^2*GM1^4*GM2^2*GM12^2*r^4 + 2000*G12^2*GM1^4*GM2^2*GM12^2*r^3 + 6160*G12^2*GM1^4*GM2^2*GM12^2*r^2 + 3040*G12^2*GM1^4*GM2^2*GM12^2*r + 480*G12^2*GM1^4*GM2^2*GM12^2 - 192*G12^2*GM1^4*GM12^4*r^7 - 192*G12^2*GM1^4*GM12^4*r^6 + 576*G12^2*GM1^4*GM12^4*r^5 + 576*G12^2*GM1^4*GM12^4*r^4 - 576*G12^2*GM1^4*GM12^4*r^3 - 576*G12^2*GM1^4*GM12^4*r^2 + 192*G12^2*GM1^4*GM12^4*r + 192*G12^2*GM1^4*GM12^4 + 24*G12^2*GM1^3*GM2^5*r^9 + 216*G12^2*GM1^3*GM2^5*r^8 + 840*G12^2*GM1^3*GM2^5*r^7 + 1848*G12^2*GM1^3*GM2^5*r^6 + 2520*G12^2*GM1^3*GM2^5*r^5 + 2184*G12^2*GM1^3*GM2^5*r^4 + 1176*G12^2*GM1^3*GM2^5*r^3 + 360*G12^2*GM1^3*GM2^5*r^2 + 48*G12^2*GM1^3*GM2^5*r + 960*G12^2*GM1^3*GM2^3*GM12^2*r^9 + 4800*G12^2*GM1^3*GM2^3*GM12^2*r^8 + 7680*G12^2*GM1^3*GM2^3*GM12^2*r^7 - 13440*G12^2*GM1^3*GM2^3*GM12^2*r^5 - 13440*G12^2*GM1^3*GM2^3*GM12^2*r^4 + 7680*G12^2*GM1^3*GM2^3*GM12^2*r^2 + 4800*G12^2*GM1^3*GM2^3*GM12^2*r + 960*G12^2*GM1^3*GM2^3*GM12^2 - 768*G12^2*GM1^3*GM2*GM12^4*r^7 - 768*G12^2*GM1^3*GM2*GM12^4*r^6 + 2304*G12^2*GM1^3*GM2*GM12^4*r^5 + 2304*G12^2*GM1^3*GM2*GM12^4*r^4 - 2304*G12^2*GM1^3*GM2*GM12^4*r^3 - 2304*G12^2*GM1^3*GM2*GM12^4*r^2 + 768*G12^2*GM1^3*GM2*GM12^4*r + 768*G12^2*GM1^3*GM2*GM12^4 + 88*G12^2*GM1^2*GM2^6*r^9 + 792*G12^2*GM1^2*GM2^6*r^8 + 3160*G12^2*GM1^2*GM2^6*r^7 + 7336*G12^2*GM1^2*GM2^6*r^6 + 10920*G12^2*GM1^2*GM2^6*r^5 + 10808*G12^2*GM1^2*GM2^6*r^4 + 7112*G12^2*GM1^2*GM2^6*r^3 + 3000*G12^2*GM1^2*GM2^6*r^2 + 736*G12^2*GM1^2*GM2^6*r + 80*G12^2*GM1^2*GM2^6 + 720*G12^2*GM1^2*GM2^4*GM12^2*r^9 + 3600*G12^2*GM1^2*GM2^4*GM12^2*r^8 + 6160*G12^2*GM1^2*GM2^4*GM12^2*r^7 + 1360*G12^2*GM1^2*GM2^4*GM12^2*r^6 - 9040*G12^2*GM1^2*GM2^4*GM12^2*r^5 - 11280*G12^2*GM1^2*GM2^4*GM12^2*r^4 - 2000*G12^2*GM1^2*GM2^4*GM12^2*r^3 + 5360*G12^2*GM1^2*GM2^4*GM12^2*r^2 + 4160*G12^2*GM1^2*GM2^4*GM12^2*r + 960*G12^2*GM1^2*GM2^4*GM12^2 - 1152*G12^2*GM1^2*GM2^2*GM12^4*r^7 - 1152*G12^2*GM1^2*GM2^2*GM12^4*r^6 + 3456*G12^2*GM1^2*GM2^2*GM12^4*r^5 + 3456*G12^2*GM1^2*GM2^2*GM12^4*r^4 - 3456*G12^2*GM1^2*GM2^2*GM12^4*r^3 - 3456*G12^2*GM1^2*GM2^2*GM12^4*r^2 + 1152*G12^2*GM1^2*GM2^2*GM12^4*r + 1152*G12^2*GM1^2*GM2^2*GM12^4 + 56*G12^2*GM1*GM2^7*r^9 + 504*G12^2*GM1*GM2^7*r^8 + 2024*G12^2*GM1*GM2^7*r^7 + 4760*G12^2*GM1*GM2^7*r^6 + 7224*G12^2*GM1*GM2^7*r^5 + 7336*G12^2*GM1*GM2^7*r^4 + 4984*G12^2*GM1*GM2^7*r^3 + 2184*G12^2*GM1*GM2^7*r^2 + 560*G12^2*GM1*GM2^7*r + 64*G12^2*GM1*GM2^7 + 288*G12^2*GM1*GM2^5*GM12^2*r^9 + 1440*G12^2*GM1*GM2^5*GM12^2*r^8 + 2624*G12^2*GM1*GM2^5*GM12^2*r^7 + 1088*G12^2*GM1*GM2^5*GM12^2*r^6 - ...
    3200*G12^2*GM1*GM2^5*GM12^2*r^5 - 4992*G12^2*GM1*GM2^5*GM12^2*r^4 - 1600*G12^2*GM1*GM2^5*GM12^2*r^3 + 1984*G12^2*GM1*GM2^5*GM12^2*r^2 + 1888*G12^2*GM1*GM2^5*GM12^2*r + 480*G12^2*GM1*GM2^5*GM12^2 - 768*G12^2*GM1*GM2^3*GM12^4*r^7 - 768*G12^2*GM1*GM2^3*GM12^4*r^6 + 2304*G12^2*GM1*GM2^3*GM12^4*r^5 + 2304*G12^2*GM1*GM2^3*GM12^4*r^4 - 2304*G12^2*GM1*GM2^3*GM12^4*r^3 - 2304*G12^2*GM1*GM2^3*GM12^4*r^2 + 768*G12^2*GM1*GM2^3*GM12^4*r + 768*G12^2*GM1*GM2^3*GM12^4 + 12*G12^2*GM2^8*r^9 + 108*G12^2*GM2^8*r^8 + 436*G12^2*GM2^8*r^7 + 1036*G12^2*GM2^8*r^6 + 1596*G12^2*GM2^8*r^5 + 1652*G12^2*GM2^8*r^4 + 1148*G12^2*GM2^8*r^3 + 516*G12^2*GM2^8*r^2 + 136*G12^2*GM2^8*r + 16*G12^2*GM2^8 + 48*G12^2*GM2^6*GM12^2*r^9 + 240*G12^2*GM2^6*GM12^2*r^8 + 464*G12^2*GM2^6*GM12^2*r^7 + 272*G12^2*GM2^6*GM12^2*r^6 - 464*G12^2*GM2^6*GM12^2*r^5 - 912*G12^2*GM2^6*GM12^2*r^4 - 400*G12^2*GM2^6*GM12^2*r^3 + 304*G12^2*GM2^6*GM12^2*r^2 + 352*G12^2*GM2^6*GM12^2*r + 96*G12^2*GM2^6*GM12^2 - 192*G12^2*GM2^4*GM12^4*r^7 - 192*G12^2*GM2^4*GM12^4*r^6 + 576*G12^2*GM2^4*GM12^4*r^5 + 576*G12^2*GM2^4*GM12^4*r^4 - 576*G12^2*GM2^4*GM12^4*r^3 - 576*G12^2*GM2^4*GM12^4*r^2 + 192*G12^2*GM2^4*GM12^4*r + 192*G12^2*GM2^4*GM12^4 + GM1^8*GM12^2*r^11 + 7*GM1^8*GM12^2*r^10 + 18*GM1^8*GM12^2*r^9 + 16*GM1^8*GM12^2*r^8 - 14*GM1^8*GM12^2*r^7 - 42*GM1^8*GM12^2*r^6 - 28*GM1^8*GM12^2*r^5 + 8*GM1^8*GM12^2*r^4 + 21*GM1^8*GM12^2*r^3 + 11*GM1^8*GM12^2*r^2 + 2*GM1^8*GM12^2*r + 8*GM1^7*GM2*GM12^2*r^11 + 56*GM1^7*GM2*GM12^2*r^10 + 144*GM1^7*GM2*GM12^2*r^9 + 128*GM1^7*GM2*GM12^2*r^8 - 112*GM1^7*GM2*GM12^2*r^7 - 336*GM1^7*GM2*GM12^2*r^6 - 224*GM1^7*GM2*GM12^2*r^5 + 64*GM1^7*GM2*GM12^2*r^4 + 168*GM1^7*GM2*GM12^2*r^3 + 88*GM1^7*GM2*GM12^2*r^2 + 16*GM1^7*GM2*GM12^2*r + 28*GM1^6*GM2^2*GM12^2*r^11 + 196*GM1^6*GM2^2*GM12^2*r^10 + 508*GM1^6*GM2^2*GM12^2*r^9 + 468*GM1^6*GM2^2*GM12^2*r^8 - 360*GM1^6*GM2^2*GM12^2*r^7 - 1176*GM1^6*GM2^2*GM12^2*r^6 - 840*GM1^6*GM2^2*GM12^2*r^5 + 168*GM1^6*GM2^2*GM12^2*r^4 + 588*GM1^6*GM2^2*GM12^2*r^3 + 340*GM1^6*GM2^2*GM12^2*r^2 + 76*GM1^6*GM2^2*GM12^2*r + 4*GM1^6*GM2^2*GM12^2 - 4*GM1^6*GM12^4*r^9 - 12*GM1^6*GM12^4*r^8 + 32*GM1^6*GM12^4*r^6 + 24*GM1^6*GM12^4*r^5 - 24*GM1^6*GM12^4*r^4 - 32*GM1^6*GM12^4*r^3 + 12*GM1^6*GM12^4*r + 4*GM1^6*GM12^4 + 56*GM1^5*GM2^3*GM12^2*r^11 + 392*GM1^5*GM2^3*GM12^2*r^10 + 1032*GM1^5*GM2^3*GM12^2*r^9 + 1016*GM1^5*GM2^3*GM12^2*r^8 - 592*GM1^5*GM2^3*GM12^2*r^7 - 2352*GM1^5*GM2^3*GM12^2*r^6 - 1904*GM1^5*GM2^3*GM12^2*r^5 + 112*GM1^5*GM2^3*GM12^2*r^4 + 1176*GM1^5*GM2^3*GM12^2*r^3 + 808*GM1^5*GM2^3*GM12^2*r^2 + 232*GM1^5*GM2^3*GM12^2*r + 24*GM1^5*GM2^3*GM12^2 - 24*GM1^5*GM2*GM12^4*r^9 - 72*GM1^5*GM2*GM12^4*r^8 + 192*GM1^5*GM2*GM12^4*r^6 + 144*GM1^5*GM2*GM12^4*r^5 - 144*GM1^5*GM2*GM12^4*r^4 - 192*GM1^5*GM2*GM12^4*r^3 + 72*GM1^5*GM2*GM12^4*r + 24*GM1^5*GM2*GM12^4 + 70*GM1^4*GM2^4*GM12^2*r^11 + ...
    490*GM1^4*GM2^4*GM12^2*r^10 + 1320*GM1^4*GM2^4*GM12^2*r^9 + 1420*GM1^4*GM2^4*GM12^2*r^8 - 500*GM1^4*GM2^4*GM12^2*r^7 - 2940*GM1^4*GM2^4*GM12^2*r^6 - 2800*GM1^4*GM2^4*GM12^2*r^5 - 280*GM1^4*GM2^4*GM12^2*r^4 + 1470*GM1^4*GM2^4*GM12^2*r^3 + 1250*GM1^4*GM2^4*GM12^2*r^2 + 440*GM1^4*GM2^4*GM12^2*r + 60*GM1^4*GM2^4*GM12^2 - 60*GM1^4*GM2^2*GM12^4*r^9 - 180*GM1^4*GM2^2*GM12^4*r^8 + 480*GM1^4*GM2^2*GM12^4*r^6 + 360*GM1^4*GM2^2*GM12^4*r^5 - 360*GM1^4*GM2^2*GM12^4*r^4 - 480*GM1^4*GM2^2*GM12^4*r^3 + 180*GM1^4*GM2^2*GM12^4*r + 60*GM1^4*GM2^2*GM12^4 + 56*GM1^3*GM2^5*GM12^2*r^11 + 392*GM1^3*GM2^5*GM12^2*r^10 + 1088*GM1^3*GM2^5*GM12^2*r^9 + 1296*GM1^3*GM2^5*GM12^2*r^8 - 144*GM1^3*GM2^5*GM12^2*r^7 - 2352*GM1^3*GM2^5*GM12^2*r^6 - 2688*GM1^3*GM2^5*GM12^2*r^5 - 672*GM1^3*GM2^5*GM12^2*r^4 + 1176*GM1^3*GM2^5*GM12^2*r^3 + 1256*GM1^3*GM2^5*GM12^2*r^2 + 512*GM1^3*GM2^5*GM12^2*r + 80*GM1^3*GM2^5*GM12^2 - 80*GM1^3*GM2^3*GM12^4*r^9 - 240*GM1^3*GM2^3*GM12^4*r^8 + 640*GM1^3*GM2^3*GM12^4*r^6 + 480*GM1^3*GM2^3*GM12^4*r^5 - 480*GM1^3*GM2^3*GM12^4*r^4 - 640*GM1^3*GM2^3*GM12^4*r^3 + 240*GM1^3*GM2^3*GM12^4*r + 80*GM1^3*GM2^3*GM12^4 + 28*GM1^2*GM2^6*GM12^2*r^11 + 196*GM1^2*GM2^6*GM12^2*r^10 + 564*GM1^2*GM2^6*GM12^2*r^9 + 748*GM1^2*GM2^6*GM12^2*r^8 + 88*GM1^2*GM2^6*GM12^2*r^7 - 1176*GM1^2*GM2^6*GM12^2*r^6 - 1624*GM1^2*GM2^6*GM12^2*r^5 - 616*GM1^2*GM2^6*GM12^2*r^4 + 588*GM1^2*GM2^6*GM12^2*r^3 + 788*GM1^2*GM2^6*GM12^2*r^2 + 356*GM1^2*GM2^6*GM12^2*r + 60*GM1^2*GM2^6*GM12^2 - 60*GM1^2*GM2^4*GM12^4*r^9 - 180*GM1^2*GM2^4*GM12^4*r^8 + 480*GM1^2*GM2^4*GM12^4*r^6 + 360*GM1^2*GM2^4*GM12^4*r^5 - 360*GM1^2*GM2^4*GM12^4*r^4 - 480*GM1^2*GM2^4*GM12^4*r^3 + 180*GM1^2*GM2^4*GM12^4*r + 60*GM1^2*GM2^4*GM12^4 + 8*GM1*GM2^7*GM12^2*r^11 + 56*GM1*GM2^7*GM12^2*r^10 + 168*GM1*GM2^7*GM12^2*r^9 + 248*GM1*GM2^7*GM12^2*r^8 + 80*GM1*GM2^7*GM12^2*r^7 - 336*GM1*GM2^7*GM12^2*r^6 - 560*GM1*GM2^7*GM12^2*r^5 - 272*GM1*GM2^7*GM12^2*r^4 + 168*GM1*GM2^7*GM12^2*r^3 + 280*GM1*GM2^7*GM12^2*r^2 + 136*GM1*GM2^7*GM12^2*r + 24*GM1*GM2^7*GM12^2 - 24*GM1*GM2^5*GM12^4*r^9 - 72*GM1*GM2^5*GM12^4*r^8 + 192*GM1*GM2^5*GM12^4*r^6 + 144*GM1*GM2^5*GM12^4*r^5 - 144*GM1*GM2^5*GM12^4*r^4 - 192*GM1*GM2^5*GM12^4*r^3 + 72*GM1*GM2^5*GM12^4*r + 24*GM1*GM2^5*GM12^4 + GM2^8*GM12^2*r^11 + 7*GM2^8*GM12^2*r^10 + 22*GM2^8*GM12^2*r^9 + 36*GM2^8*GM12^2*r^8 + 18*GM2^8*GM12^2*r^7 - 42*GM2^8*GM12^2*r^6 - 84*GM2^8*GM12^2*r^5 - 48*GM2^8*GM12^2*r^4 + 21*GM2^8*GM12^2*r^3 + 43*GM2^8*GM12^2*r^2 + 22*GM2^8*GM12^2*r + 4*GM2^8*GM12^2 - 4*GM2^6*GM12^4*r^9 - 12*GM2^6*GM12^4*r^8 + 32*GM2^6*GM12^4*r^6 + 24*GM2^6*GM12^4*r^5 - 24*GM2^6*GM12^4*r^4 - 32*GM2^6*GM12^4*r^3 + 12*GM2^6*GM12^4*r + 4*GM2^6*GM12^4))/(((GM12^2*((2*r*(r + 1)*(8*G12^2*(GM1 + GM2)^2 + GM1*(r + 1)^2*(GM1 + GM2)^3)*(GM1 + GM2)^3)/((r + 1)^3*(GM1 + GM2)^5*(16*G12^2 + GM1^2*r^2 + 2*GM1^2*r + 2*GM1*GM2*r^2 + ...
    4*GM1*GM2*r + 4*GM1*GM2 + GM2^2*r^2 + 2*GM2^2*r) + 4*GM12^2*(16*G12^2*(GM1 + GM2)^2 + (r + 1)^2*(GM1 + GM2)^4)*(r - 1)*(GM1 + GM2)) - r*((2*r*(r + 1)*(8*G12^2*(GM1 + GM2)^2 + GM1*(r + 1)^2*(GM1 + GM2)^3)*(GM1 + GM2)^3)/((r + 1)^3*(GM1 + GM2)^5*(16*G12^2 + GM1^2*r^2 + 2*GM1^2*r + 2*GM1*GM2*r^2 + 4*GM1*GM2*r + 4*GM1*GM2 + GM2^2*r^2 + 2*GM2^2*r) + 4*GM12^2*(16*G12^2*(GM1 + GM2)^2 + (r + 1)^2*(GM1 + GM2)^4)*(r - 1)*(GM1 + GM2)) + (2*r*(r + 1)*(8*G12^2*(GM1 + GM2)^2 + GM2*(r + 1)^2*(GM1 + GM2)^3)*(GM1 + GM2)^3)/((r + 1)^3*(GM1 + GM2)^5*(16*G12^2 + GM1^2*r^2 + 2*GM1^2*r + 2*GM1*GM2*r^2 + 4*GM1*GM2*r + 4*GM1*GM2 + GM2^2*r^2 + 2*GM2^2*r) + 4*GM12^2*(16*G12^2*(GM1 + GM2)^2 + (r + 1)^2*(GM1 + GM2)^4)*(r - 1)*(GM1 + GM2))) + (2*r*(r + 1)*(8*G12^2*(GM1 + GM2)^2 + GM2*(r + 1)^2*(GM1 + GM2)^3)*(GM1 + GM2)^3)/((r + 1)^3*(GM1 + GM2)^5*(16*G12^2 + GM1^2*r^2 + 2*GM1^2*r + 2*GM1*GM2*r^2 + 4*GM1*GM2*r + 4*GM1*GM2 + GM2^2*r^2 + 2*GM2^2*r) + 4*GM12^2*(16*G12^2*(GM1 + GM2)^2 + (r + 1)^2*(GM1 + GM2)^4)*(r - 1)*(GM1 + GM2)))^2 + 4*G12^2*((2*r*(r + 1)*(8*G12^2*(GM1 + GM2)^2 + GM1*(r + 1)^2*(GM1 + GM2)^3)*(GM1 + GM2)^3)/((r + 1)^3*(GM1 + GM2)^5*(16*G12^2 + GM1^2*r^2 + 2*GM1^2*r + 2*GM1*GM2*r^2 + 4*GM1*GM2*r + 4*GM1*GM2 + GM2^2*r^2 + 2*GM2^2*r) + 4*GM12^2*(16*G12^2*(GM1 + GM2)^2 + (r + 1)^2*(GM1 + GM2)^4)*(r - 1)*(GM1 + GM2)) - (2*r*(r + 1)*(8*G12^2*(GM1 + GM2)^2 + GM2*(r + 1)^2*(GM1 + GM2)^3)*(GM1 + GM2)^3)/((r + 1)^3*(GM1 + GM2)^5*(16*G12^2 + GM1^2*r^2 + 2*GM1^2*r + 2*GM1*GM2*r^2 + 4*GM1*GM2*r + 4*GM1*GM2 + GM2^2*r^2 + 2*GM2^2*r) + 4*GM12^2*(16*G12^2*(GM1 + GM2)^2 + (r + 1)^2*(GM1 + GM2)^4)*(r - 1)*(GM1 + GM2)))^2)/((r + 1)^2*(GM1 + GM2)^2))^(1/2)*(16*G12^2*GM1^2*r^3 + 48*G12^2*GM1^2*r^2 + 48*G12^2*GM1^2*r + 16*G12^2*GM1^2 + 32*G12^2*GM1*GM2*r^3 + 96*G12^2*GM1*GM2*r^2 + 96*G12^2*GM1*GM2*r + 32*G12^2*GM1*GM2 + 16*G12^2*GM2^2*r^3 + 48*G12^2*GM2^2*r^2 + 48*G12^2*GM2^2*r + 16*G12^2*GM2^2 + 64*G12^2*GM12^2*r - 64*G12^2*GM12^2 + GM1^4*r^5 + 5*GM1^4*r^4 + 9*GM1^4*r^3 + 7*GM1^4*r^2 + 2*GM1^4*r + 4*GM1^3*GM2*r^5 + 20*GM1^3*GM2*r^4 + 40*GM1^3*GM2*r^3 + 40*GM1^3*GM2*r^2 + 20*GM1^3*GM2*r + 4*GM1^3*GM2 + 6*GM1^2*GM2^2*r^5 + 30*GM1^2*GM2^2*r^4 + 62*GM1^2*GM2^2*r^3 + 66*GM1^2*GM2^2*r^2 + 36*GM1^2*GM2^2*r + 8*GM1^2*GM2^2 + 4*GM1^2*GM12^2*r^3 + 4*GM1^2*GM12^2*r^2 - 4*GM1^2*GM12^2*r - 4*GM1^2*GM12^2 + 4*GM1*GM2^3*r^5 + 20*GM1*GM2^3*r^4 + 40*GM1*GM2^3*r^3 + 40*GM1*GM2^3*r^2 + 20*GM1*GM2^3*r + 4*GM1*GM2^3 + 8*GM1*GM2*GM12^2*r^3 + 8*GM1*GM2*GM12^2*r^2 - 8*GM1*GM2*GM12^2*r - 8*GM1*GM2*GM12^2 + GM2^4*r^5 + 5*GM2^4*r^4 + 9*GM2^4*r^3 + 7*GM2^4*r^2 + 2*GM2^4*r + 4*GM2^2*GM12^2*r^3 + 4*GM2^2*GM12^2*r^2 - 4*GM2^2*GM12^2*r - 4*GM2^2*GM12^2)^3);
em2=(2*((4*r^2*(r + 1)*((r/2 + 1)*((2*r*(r + 1)*(8*G12^2*(GM1 + GM2)^2 + GM1*(r + 1)^2*(GM1 + GM2)^3)*(GM1 + GM2)^3)/((r + 1)^3*(GM1 + GM2)^5*(16*G12^2 + GM1^2*r^2 + 2*GM1^2*r + 2*GM1*GM2*r^2 + 4*GM1*GM2*r + 4*GM1*GM2 + GM2^2*r^2 + 2*GM2^2*r) + 4*GM12^2*(16*G12^2*(GM1 + GM2)^2 + (r + 1)^2*(GM1 + GM2)^4)*(r - 1)*(GM1 + GM2)) + (2*r*(r + 1)*(8*G12^2*(GM1 + GM2)^2 + GM2*(r + 1)^2*(GM1 + GM2)^3)*(GM1 + GM2)^3)/((r + 1)^3*(GM1 + GM2)^5*(16*G12^2 + GM1^2*r^2 + 2*GM1^2*r + 2*GM1*GM2*r^2 + 4*GM1*GM2*r + 4*GM1*GM2 + GM2^2*r^2 + 2*GM2^2*r) + 4*GM12^2*(16*G12^2*(GM1 + GM2)^2 + (r + 1)^2*(GM1 + GM2)^4)*(r - 1)*(GM1 + GM2))) - 1)*(GM1 + GM2)*(512*G12^4*GM12^2*r - 512*G12^4*GM12^2 - 8*G12^2*GM1^4*r^3 - 24*G12^2*GM1^4*r^2 - 24*G12^2*GM1^4*r - 8*G12^2*GM1^4 - 16*G12^2*GM1^3*GM2*r^3 - 48*G12^2*GM1^3*GM2*r^2 - 48*G12^2*GM1^3*GM2*r - 16*G12^2*GM1^3*GM2 + 64*G12^2*GM1^2*GM12^2*r^3 + 64*G12^2*GM1^2*GM12^2*r^2 - 64*G12^2*GM1^2*GM12^2*r - 64*G12^2*GM1^2*GM12^2 + 16*G12^2*GM1*GM2^3*r^3 + 48*G12^2*GM1*GM2^3*r^2 + 48*G12^2*GM1*GM2^3*r + 16*G12^2*GM1*GM2^3 + 128*G12^2*GM1*GM2*GM12^2*r^3 + 128*G12^2*GM1*GM2*GM12^2*r^2 - 128*G12^2*GM1*GM2*GM12^2*r - 128*G12^2*GM1*GM2*GM12^2 + 8*G12^2*GM2^4*r^3 + 24*G12^2*GM2^4*r^2 + 24*G12^2*GM2^4*r + 8*G12^2*GM2^4 + 64*G12^2*GM2^2*GM12^2*r^3 + 64*G12^2*GM2^2*GM12^2*r^2 - 64*G12^2*GM2^2*GM12^2*r - 64*G12^2*GM2^2*GM12^2 - GM1^6*r^5 - 5*GM1^6*r^4 - 10*GM1^6*r^3 - 10*GM1^6*r^2 - 5*GM1^6*r - GM1^6 - 3*GM1^5*GM2*r^5 - 15*GM1^5*GM2*r^4 - 30*GM1^5*GM2*r^3 - 30*GM1^5*GM2*r^2 - 15*GM1^5*GM2*r - 3*GM1^5*GM2 - 2*GM1^4*GM2^2*r^5 - 10*GM1^4*GM2^2*r^4 - 20*GM1^4*GM2^2*r^3 - 20*GM1^4*GM2^2*r^2 - 10*GM1^4*GM2^2*r - 2*GM1^4*GM2^2 + 2*GM1^4*GM12^2*r^5 + 6*GM1^4*GM12^2*r^4 + 4*GM1^4*GM12^2*r^3 - 4*GM1^4*GM12^2*r^2 - 6*GM1^4*GM12^2*r - 2*GM1^4*GM12^2 + 2*GM1^3*GM2^3*r^5 + 10*GM1^3*GM2^3*r^4 + 20*GM1^3*GM2^3*r^3 + 20*GM1^3*GM2^3*r^2 + 10*GM1^3*GM2^3*r + 2*GM1^3*GM2^3 + 8*GM1^3*GM2*GM12^2*r^5 + 24*GM1^3*GM2*GM12^2*r^4 + 16*GM1^3*GM2*GM12^2*r^3 - 16*GM1^3*GM2*GM12^2*r^2 - 24*GM1^3*GM2*GM12^2*r - 8*GM1^3*GM2*GM12^2 + 3*GM1^2*GM2^4*r^5 + 15*GM1^2*GM2^4*r^4 + 30*GM1^2*GM2^4*r^3 + 30*GM1^2*GM2^4*r^2 + 15*GM1^2*GM2^4*r + 3*GM1^2*GM2^4 + 12*GM1^2*GM2^2*GM12^2*r^5 + 36*GM1^2*GM2^2*GM12^2*r^4 + 24*GM1^2*GM2^2*GM12^2*r^3 - 24*GM1^2*GM2^2*GM12^2*r^2 - 36*GM1^2*GM2^2*GM12^2*r - 12*GM1^2*GM2^2*GM12^2 + GM1*GM2^5*r^5 + 5*GM1*GM2^5*r^4 + 10*GM1*GM2^5*r^3 + 10*GM1*GM2^5*r^2 + 5*GM1*GM2^5*r + GM1*GM2^5 + 8*GM1*GM2^3*GM12^2*r^5 + 24*GM1*GM2^3*GM12^2*r^4 + 16*GM1*GM2^3*GM12^2*r^3 - 16*GM1*GM2^3*GM12^2*r^2 - 24*GM1*GM2^3*GM12^2*r - 8*GM1*GM2^3*GM12^2 + 2*GM2^4*GM12^2*r^5 + 6*GM2^4*GM12^2*r^4 + 4*GM2^4*GM12^2*r^3 - 4*GM2^4*GM12^2*r^2 - 6*GM2^4*GM12^2*r - 2*GM2^4*GM12^2))/(16*G12^2*GM1^2*r^3 + 48*G12^2*GM1^2*r^2 + 48*G12^2*GM1^2*r + 16*G12^2*GM1^2 + 32*G12^2*GM1*GM2*r^3 + ...
    96*G12^2*GM1*GM2*r^2 + 96*G12^2*GM1*GM2*r + 32*G12^2*GM1*GM2 + 16*G12^2*GM2^2*r^3 + 48*G12^2*GM2^2*r^2 + 48*G12^2*GM2^2*r + 16*G12^2*GM2^2 + 64*G12^2*GM12^2*r - 64*G12^2*GM12^2 + GM1^4*r^5 + 5*GM1^4*r^4 + 9*GM1^4*r^3 + 7*GM1^4*r^2 + 2*GM1^4*r + 4*GM1^3*GM2*r^5 + 20*GM1^3*GM2*r^4 + 40*GM1^3*GM2*r^3 + 40*GM1^3*GM2*r^2 + 20*GM1^3*GM2*r + 4*GM1^3*GM2 + 6*GM1^2*GM2^2*r^5 + 30*GM1^2*GM2^2*r^4 + 62*GM1^2*GM2^2*r^3 + 66*GM1^2*GM2^2*r^2 + 36*GM1^2*GM2^2*r + 8*GM1^2*GM2^2 + 4*GM1^2*GM12^2*r^3 + 4*GM1^2*GM12^2*r^2 - 4*GM1^2*GM12^2*r - 4*GM1^2*GM12^2 + 4*GM1*GM2^3*r^5 + 20*GM1*GM2^3*r^4 + 40*GM1*GM2^3*r^3 + 40*GM1*GM2^3*r^2 + 20*GM1*GM2^3*r + 4*GM1*GM2^3 + 8*GM1*GM2*GM12^2*r^3 + 8*GM1*GM2*GM12^2*r^2 - 8*GM1*GM2*GM12^2*r - 8*GM1*GM2*GM12^2 + GM2^4*r^5 + 5*GM2^4*r^4 + 9*GM2^4*r^3 + 7*GM2^4*r^2 + 2*GM2^4*r + 4*GM2^2*GM12^2*r^3 + 4*GM2^2*GM12^2*r^2 - 4*GM2^2*GM12^2*r - 4*GM2^2*GM12^2)^2 + (4*r^2*(r/2 + 1)*(r + 1)*(GM1 + GM2)*((2*r*(r + 1)*(8*G12^2*(GM1 + GM2)^2 + GM1*(r + 1)^2*(GM1 + GM2)^3)*(GM1 + GM2)^3)/((r + 1)^3*(GM1 + GM2)^5*(16*G12^2 + GM1^2*r^2 + 2*GM1^2*r + 2*GM1*GM2*r^2 + 4*GM1*GM2*r + 4*GM1*GM2 + GM2^2*r^2 + 2*GM2^2*r) + 4*GM12^2*(16*G12^2*(GM1 + GM2)^2 + (r + 1)^2*(GM1 + GM2)^4)*(r - 1)*(GM1 + GM2)) + (2*r*(r + 1)*(8*G12^2*(GM1 + GM2)^2 + GM2*(r + 1)^2*(GM1 + GM2)^3)*(GM1 + GM2)^3)/((r + 1)^3*(GM1 + GM2)^5*(16*G12^2 + GM1^2*r^2 + 2*GM1^2*r + 2*GM1*GM2*r^2 + 4*GM1*GM2*r + 4*GM1*GM2 + GM2^2*r^2 + 2*GM2^2*r) + 4*GM12^2*(16*G12^2*(GM1 + GM2)^2 + (r + 1)^2*(GM1 + GM2)^4)*(r - 1)*(GM1 + GM2)))*(512*G12^4*GM12^2*r - 512*G12^4*GM12^2 - 8*G12^2*GM1^4*r^3 - 24*G12^2*GM1^4*r^2 - 24*G12^2*GM1^4*r - 8*G12^2*GM1^4 - 16*G12^2*GM1^3*GM2*r^3 - 48*G12^2*GM1^3*GM2*r^2 - 48*G12^2*GM1^3*GM2*r - 16*G12^2*GM1^3*GM2 + 64*G12^2*GM1^2*GM12^2*r^3 + 64*G12^2*GM1^2*GM12^2*r^2 - 64*G12^2*GM1^2*GM12^2*r - 64*G12^2*GM1^2*GM12^2 + 16*G12^2*GM1*GM2^3*r^3 + 48*G12^2*GM1*GM2^3*r^2 + 48*G12^2*GM1*GM2^3*r + 16*G12^2*GM1*GM2^3 + 128*G12^2*GM1*GM2*GM12^2*r^3 + 128*G12^2*GM1*GM2*GM12^2*r^2 - 128*G12^2*GM1*GM2*GM12^2*r - 128*G12^2*GM1*GM2*GM12^2 + 8*G12^2*GM2^4*r^3 + 24*G12^2*GM2^4*r^2 + 24*G12^2*GM2^4*r + 8*G12^2*GM2^4 + 64*G12^2*GM2^2*GM12^2*r^3 + 64*G12^2*GM2^2*GM12^2*r^2 - 64*G12^2*GM2^2*GM12^2*r - 64*G12^2*GM2^2*GM12^2 - GM1^6*r^5 - 5*GM1^6*r^4 - 10*GM1^6*r^3 - 10*GM1^6*r^2 - 5*GM1^6*r - GM1^6 - 3*GM1^5*GM2*r^5 - 15*GM1^5*GM2*r^4 - 30*GM1^5*GM2*r^3 - 30*GM1^5*GM2*r^2 - 15*GM1^5*GM2*r - 3*GM1^5*GM2 - 2*GM1^4*GM2^2*r^5 - 10*GM1^4*GM2^2*r^4 - 20*GM1^4*GM2^2*r^3 - 20*GM1^4*GM2^2*r^2 - 10*GM1^4*GM2^2*r - 2*GM1^4*GM2^2 + 2*GM1^4*GM12^2*r^5 + 6*GM1^4*GM12^2*r^4 + 4*GM1^4*GM12^2*r^3 - 4*GM1^4*GM12^2*r^2 - 6*GM1^4*GM12^2*r - 2*GM1^4*GM12^2 + 2*GM1^3*GM2^3*r^5 + 10*GM1^3*GM2^3*r^4 + 20*GM1^3*GM2^3*r^3 + 20*GM1^3*GM2^3*r^2 + 10*GM1^3*GM2^3*r + 2*GM1^3*GM2^3 + 8*GM1^3*GM2*GM12^2*r^5 + ...
    24*GM1^3*GM2*GM12^2*r^4 + 16*GM1^3*GM2*GM12^2*r^3 - 16*GM1^3*GM2*GM12^2*r^2 - 24*GM1^3*GM2*GM12^2*r - 8*GM1^3*GM2*GM12^2 + 3*GM1^2*GM2^4*r^5 + 15*GM1^2*GM2^4*r^4 + 30*GM1^2*GM2^4*r^3 + 30*GM1^2*GM2^4*r^2 + 15*GM1^2*GM2^4*r + 3*GM1^2*GM2^4 + 12*GM1^2*GM2^2*GM12^2*r^5 + 36*GM1^2*GM2^2*GM12^2*r^4 + 24*GM1^2*GM2^2*GM12^2*r^3 - 24*GM1^2*GM2^2*GM12^2*r^2 - 36*GM1^2*GM2^2*GM12^2*r - 12*GM1^2*GM2^2*GM12^2 + GM1*GM2^5*r^5 + 5*GM1*GM2^5*r^4 + 10*GM1*GM2^5*r^3 + 10*GM1*GM2^5*r^2 + 5*GM1*GM2^5*r + GM1*GM2^5 + 8*GM1*GM2^3*GM12^2*r^5 + 24*GM1*GM2^3*GM12^2*r^4 + 16*GM1*GM2^3*GM12^2*r^3 - 16*GM1*GM2^3*GM12^2*r^2 - 24*GM1*GM2^3*GM12^2*r - 8*GM1*GM2^3*GM12^2 + 2*GM2^4*GM12^2*r^5 + 6*GM2^4*GM12^2*r^4 + 4*GM2^4*GM12^2*r^3 - 4*GM2^4*GM12^2*r^2 - 6*GM2^4*GM12^2*r - 2*GM2^4*GM12^2))/(16*G12^2*GM1^2*r^3 + 48*G12^2*GM1^2*r^2 + 48*G12^2*GM1^2*r + 16*G12^2*GM1^2 + 32*G12^2*GM1*GM2*r^3 + 96*G12^2*GM1*GM2*r^2 + 96*G12^2*GM1*GM2*r + 32*G12^2*GM1*GM2 + 16*G12^2*GM2^2*r^3 + 48*G12^2*GM2^2*r^2 + 48*G12^2*GM2^2*r + 16*G12^2*GM2^2 + 64*G12^2*GM12^2*r - 64*G12^2*GM12^2 + GM1^4*r^5 + 5*GM1^4*r^4 + 9*GM1^4*r^3 + 7*GM1^4*r^2 + 2*GM1^4*r + 4*GM1^3*GM2*r^5 + 20*GM1^3*GM2*r^4 + 40*GM1^3*GM2*r^3 + 40*GM1^3*GM2*r^2 + 20*GM1^3*GM2*r + 4*GM1^3*GM2 + 6*GM1^2*GM2^2*r^5 + 30*GM1^2*GM2^2*r^4 + 62*GM1^2*GM2^2*r^3 + 66*GM1^2*GM2^2*r^2 + 36*GM1^2*GM2^2*r + 8*GM1^2*GM2^2 + 4*GM1^2*GM12^2*r^3 + 4*GM1^2*GM12^2*r^2 - 4*GM1^2*GM12^2*r - 4*GM1^2*GM12^2 + 4*GM1*GM2^3*r^5 + 20*GM1*GM2^3*r^4 + 40*GM1*GM2^3*r^3 + 40*GM1*GM2^3*r^2 + 20*GM1*GM2^3*r + 4*GM1*GM2^3 + 8*GM1*GM2*GM12^2*r^3 + 8*GM1*GM2*GM12^2*r^2 - 8*GM1*GM2*GM12^2*r - 8*GM1*GM2*GM12^2 + GM2^4*r^5 + 5*GM2^4*r^4 + 9*GM2^4*r^3 + 7*GM2^4*r^2 + 2*GM2^4*r + 4*GM2^2*GM12^2*r^3 + 4*GM2^2*GM12^2*r^2 - 4*GM2^2*GM12^2*r - 4*GM2^2*GM12^2)^2))/(-r*((r + 2)*((2*r*(r + 1)*(8*G12^2*(GM1 + GM2)^2 + GM1*(r + 1)^2*(GM1 + GM2)^3)*(GM1 + GM2)^3)/((r + 1)^3*(GM1 + GM2)^5*(16*G12^2 + GM1^2*r^2 + 2*GM1^2*r + 2*GM1*GM2*r^2 + 4*GM1*GM2*r + 4*GM1*GM2 + GM2^2*r^2 + 2*GM2^2*r) + 4*GM12^2*(16*G12^2*(GM1 + GM2)^2 + (r + 1)^2*(GM1 + GM2)^4)*(r - 1)*(GM1 + GM2)) + (2*r*(r + 1)*(8*G12^2*(GM1 + GM2)^2 + GM2*(r + 1)^2*(GM1 + GM2)^3)*(GM1 + GM2)^3)/((r + 1)^3*(GM1 + GM2)^5*(16*G12^2 + GM1^2*r^2 + 2*GM1^2*r + 2*GM1*GM2*r^2 + 4*GM1*GM2*r + 4*GM1*GM2 + GM2^2*r^2 + 2*GM2^2*r) + 4*GM12^2*(16*G12^2*(GM1 + GM2)^2 + (r + 1)^2*(GM1 + GM2)^4)*(r - 1)*(GM1 + GM2))) - 2)*((2*r*(r + 1)*(8*G12^2*(GM1 + GM2)^2 + GM1*(r + 1)^2*(GM1 + GM2)^3)*(GM1 + GM2)^3)/((r + 1)^3*(GM1 + GM2)^5*(16*G12^2 + GM1^2*r^2 + 2*GM1^2*r + 2*GM1*GM2*r^2 + 4*GM1*GM2*r + 4*GM1*GM2 + GM2^2*r^2 + 2*GM2^2*r) + 4*GM12^2*(16*G12^2*(GM1 + GM2)^2 + (r + 1)^2*(GM1 + GM2)^4)*(r - 1)*(GM1 + GM2)) + (2*r*(r + 1)*(8*G12^2*(GM1 + GM2)^2 + GM2*(r + 1)^2*(GM1 + GM2)^3)*(GM1 + GM2)^3)/((r + 1)^3*(GM1 + GM2)^5*(16*G12^2 + GM1^2*r^2 + ...
    2*GM1^2*r + 2*GM1*GM2*r^2 + 4*GM1*GM2*r + 4*GM1*GM2 + GM2^2*r^2 + 2*GM2^2*r) + 4*GM12^2*(16*G12^2*(GM1 + GM2)^2 + (r + 1)^2*(GM1 + GM2)^4)*(r - 1)*(GM1 + GM2))))^(1/2) - (8*r^2*(GM1 + GM2)*(4096*G12^6*GM1^2*GM12^2*r^5 + 4096*G12^6*GM1^2*GM12^2*r^4 - 8192*G12^6*GM1^2*GM12^2*r^3 - 8192*G12^6*GM1^2*GM12^2*r^2 + 4096*G12^6*GM1^2*GM12^2*r + 4096*G12^6*GM1^2*GM12^2 + 8192*G12^6*GM1*GM2*GM12^2*r^5 + 8192*G12^6*GM1*GM2*GM12^2*r^4 - 16384*G12^6*GM1*GM2*GM12^2*r^3 - 16384*G12^6*GM1*GM2*GM12^2*r^2 + 8192*G12^6*GM1*GM2*GM12^2*r + 8192*G12^6*GM1*GM2*GM12^2 + 4096*G12^6*GM2^2*GM12^2*r^5 + 4096*G12^6*GM2^2*GM12^2*r^4 - 8192*G12^6*GM2^2*GM12^2*r^3 - 8192*G12^6*GM2^2*GM12^2*r^2 + 4096*G12^6*GM2^2*GM12^2*r + 4096*G12^6*GM2^2*GM12^2 - 16384*G12^6*GM12^4*r^3 + 49152*G12^6*GM12^4*r^2 - 49152*G12^6*GM12^4*r + 16384*G12^6*GM12^4 + 64*G12^4*GM1^6*r^7 + 448*G12^4*GM1^6*r^6 + 1344*G12^4*GM1^6*r^5 + 2240*G12^4*GM1^6*r^4 + 2240*G12^4*GM1^6*r^3 + 1344*G12^4*GM1^6*r^2 + 448*G12^4*GM1^6*r + 64*G12^4*GM1^6 + 256*G12^4*GM1^5*GM2*r^7 + 1792*G12^4*GM1^5*GM2*r^6 + 5376*G12^4*GM1^5*GM2*r^5 + 8960*G12^4*GM1^5*GM2*r^4 + 8960*G12^4*GM1^5*GM2*r^3 + 5376*G12^4*GM1^5*GM2*r^2 + 1792*G12^4*GM1^5*GM2*r + 256*G12^4*GM1^5*GM2 + 320*G12^4*GM1^4*GM2^2*r^7 + 2240*G12^4*GM1^4*GM2^2*r^6 + 6720*G12^4*GM1^4*GM2^2*r^5 + 11200*G12^4*GM1^4*GM2^2*r^4 + 11200*G12^4*GM1^4*GM2^2*r^3 + 6720*G12^4*GM1^4*GM2^2*r^2 + 2240*G12^4*GM1^4*GM2^2*r + 320*G12^4*GM1^4*GM2^2 + 768*G12^4*GM1^4*GM12^2*r^7 + 2304*G12^4*GM1^4*GM12^2*r^6 + 768*G12^4*GM1^4*GM12^2*r^5 - 4352*G12^4*GM1^4*GM12^2*r^4 - 4864*G12^4*GM1^4*GM12^2*r^3 + 768*G12^4*GM1^4*GM12^2*r^2 + 3328*G12^4*GM1^4*GM12^2*r + 1280*G12^4*GM1^4*GM12^2 + 3072*G12^4*GM1^3*GM2*GM12^2*r^7 + 9216*G12^4*GM1^3*GM2*GM12^2*r^6 + 4608*G12^4*GM1^3*GM2*GM12^2*r^5 - 12800*G12^4*GM1^3*GM2*GM12^2*r^4 - 16384*G12^4*GM1^3*GM2*GM12^2*r^3 + 8704*G12^4*GM1^3*GM2*GM12^2*r + 3584*G12^4*GM1^3*GM2*GM12^2 - 320*G12^4*GM1^2*GM2^4*r^7 - 2240*G12^4*GM1^2*GM2^4*r^6 - 6720*G12^4*GM1^2*GM2^4*r^5 - 11200*G12^4*GM1^2*GM2^4*r^4 - 11200*G12^4*GM1^2*GM2^4*r^3 - 6720*G12^4*GM1^2*GM2^4*r^2 - 2240*G12^4*GM1^2*GM2^4*r - 320*G12^4*GM1^2*GM2^4 + 4608*G12^4*GM1^2*GM2^2*GM12^2*r^7 + 13824*G12^4*GM1^2*GM2^2*GM12^2*r^6 + 6144*G12^4*GM1^2*GM2^2*GM12^2*r^5 - 19456*G12^4*GM1^2*GM2^2*GM12^2*r^4 - 22016*G12^4*GM1^2*GM2^2*GM12^2*r^3 + 1536*G12^4*GM1^2*GM2^2*GM12^2*r^2 + 11264*G12^4*GM1^2*GM2^2*GM12^2*r + 4096*G12^4*GM1^2*GM2^2*GM12^2 - 3072*G12^4*GM1^2*GM12^4*r^5 + 3072*G12^4*GM1^2*GM12^4*r^4 + 6144*G12^4*GM1^2*GM12^4*r^3 - 6144*G12^4*GM1^2*GM12^4*r^2 - 3072*G12^4*GM1^2*GM12^4*r + 3072*G12^4*GM1^2*GM12^4 - 256*G12^4*GM1*GM2^5*r^7 - 1792*G12^4*GM1*GM2^5*r^6 - 5376*G12^4*GM1*GM2^5*r^5 - 8960*G12^4*GM1*GM2^5*r^4 - 8960*G12^4*GM1*GM2^5*r^3 - 5376*G12^4*GM1*GM2^5*r^2 - 1792*G12^4*GM1*GM2^5*r - 256*G12^4*GM1*GM2^5 + ...
    3072*G12^4*GM1*GM2^3*GM12^2*r^7 + 9216*G12^4*GM1*GM2^3*GM12^2*r^6 + 1536*G12^4*GM1*GM2^3*GM12^2*r^5 - 17920*G12^4*GM1*GM2^3*GM12^2*r^4 - 14336*G12^4*GM1*GM2^3*GM12^2*r^3 + 6144*G12^4*GM1*GM2^3*GM12^2*r^2 + 9728*G12^4*GM1*GM2^3*GM12^2*r + 2560*G12^4*GM1*GM2^3*GM12^2 - 6144*G12^4*GM1*GM2*GM12^4*r^5 + 6144*G12^4*GM1*GM2*GM12^4*r^4 + 12288*G12^4*GM1*GM2*GM12^4*r^3 - 12288*G12^4*GM1*GM2*GM12^4*r^2 - 6144*G12^4*GM1*GM2*GM12^4*r + 6144*G12^4*GM1*GM2*GM12^4 - 64*G12^4*GM2^6*r^7 - 448*G12^4*GM2^6*r^6 - 1344*G12^4*GM2^6*r^5 - 2240*G12^4*GM2^6*r^4 - 2240*G12^4*GM2^6*r^3 - 1344*G12^4*GM2^6*r^2 - 448*G12^4*GM2^6*r - 64*G12^4*GM2^6 + 768*G12^4*GM2^4*GM12^2*r^7 + 2304*G12^4*GM2^4*GM12^2*r^6 - 768*G12^4*GM2^4*GM12^2*r^5 - 6912*G12^4*GM2^4*GM12^2*r^4 - 3840*G12^4*GM2^4*GM12^2*r^3 + 3840*G12^4*GM2^4*GM12^2*r^2 + 3840*G12^4*GM2^4*GM12^2*r + 768*G12^4*GM2^4*GM12^2 - 3072*G12^4*GM2^2*GM12^4*r^5 + 3072*G12^4*GM2^2*GM12^4*r^4 + 6144*G12^4*GM2^2*GM12^4*r^3 - 6144*G12^4*GM2^2*GM12^4*r^2 - 3072*G12^4*GM2^2*GM12^4*r + 3072*G12^4*GM2^2*GM12^4 + 12*G12^2*GM1^8*r^9 + 108*G12^2*GM1^8*r^8 + 436*G12^2*GM1^8*r^7 + 1036*G12^2*GM1^8*r^6 + 1596*G12^2*GM1^8*r^5 + 1652*G12^2*GM1^8*r^4 + 1148*G12^2*GM1^8*r^3 + 516*G12^2*GM1^8*r^2 + 136*G12^2*GM1^8*r + 16*G12^2*GM1^8 + 56*G12^2*GM1^7*GM2*r^9 + 504*G12^2*GM1^7*GM2*r^8 + 2024*G12^2*GM1^7*GM2*r^7 + 4760*G12^2*GM1^7*GM2*r^6 + 7224*G12^2*GM1^7*GM2*r^5 + 7336*G12^2*GM1^7*GM2*r^4 + 4984*G12^2*GM1^7*GM2*r^3 + 2184*G12^2*GM1^7*GM2*r^2 + 560*G12^2*GM1^7*GM2*r + 64*G12^2*GM1^7*GM2 + 88*G12^2*GM1^6*GM2^2*r^9 + 792*G12^2*GM1^6*GM2^2*r^8 + 3160*G12^2*GM1^6*GM2^2*r^7 + 7336*G12^2*GM1^6*GM2^2*r^6 + 10920*G12^2*GM1^6*GM2^2*r^5 + 10808*G12^2*GM1^6*GM2^2*r^4 + 7112*G12^2*GM1^6*GM2^2*r^3 + 3000*G12^2*GM1^6*GM2^2*r^2 + 736*G12^2*GM1^6*GM2^2*r + 80*G12^2*GM1^6*GM2^2 + 48*G12^2*GM1^6*GM12^2*r^9 + 240*G12^2*GM1^6*GM12^2*r^8 + 464*G12^2*GM1^6*GM12^2*r^7 + 272*G12^2*GM1^6*GM12^2*r^6 - 464*G12^2*GM1^6*GM12^2*r^5 - 912*G12^2*GM1^6*GM12^2*r^4 - 400*G12^2*GM1^6*GM12^2*r^3 + 304*G12^2*GM1^6*GM12^2*r^2 + 352*G12^2*GM1^6*GM12^2*r + 96*G12^2*GM1^6*GM12^2 + 24*G12^2*GM1^5*GM2^3*r^9 + 216*G12^2*GM1^5*GM2^3*r^8 + 840*G12^2*GM1^5*GM2^3*r^7 + 1848*G12^2*GM1^5*GM2^3*r^6 + 2520*G12^2*GM1^5*GM2^3*r^5 + 2184*G12^2*GM1^5*GM2^3*r^4 + 1176*G12^2*GM1^5*GM2^3*r^3 + 360*G12^2*GM1^5*GM2^3*r^2 + 48*G12^2*GM1^5*GM2^3*r + 288*G12^2*GM1^5*GM2*GM12^2*r^9 + 1440*G12^2*GM1^5*GM2*GM12^2*r^8 + 2624*G12^2*GM1^5*GM2*GM12^2*r^7 + 1088*G12^2*GM1^5*GM2*GM12^2*r^6 - 3200*G12^2*GM1^5*GM2*GM12^2*r^5 - 4992*G12^2*GM1^5*GM2*GM12^2*r^4 - 1600*G12^2*GM1^5*GM2*GM12^2*r^3 + 1984*G12^2*GM1^5*GM2*GM12^2*r^2 + 1888*G12^2*GM1^5*GM2*GM12^2*r + 480*G12^2*GM1^5*GM2*GM12^2 - 80*G12^2*GM1^4*GM2^4*r^9 - 720*G12^2*GM1^4*GM2^4*r^8 - 2880*G12^2*GM1^4*GM2^4*r^7 - 6720*G12^2*GM1^4*GM2^4*r^6 - 10080*G12^2*GM1^4*GM2^4*r^5 - ...
    10080*G12^2*GM1^4*GM2^4*r^4 - 6720*G12^2*GM1^4*GM2^4*r^3 - 2880*G12^2*GM1^4*GM2^4*r^2 - 720*G12^2*GM1^4*GM2^4*r - 80*G12^2*GM1^4*GM2^4 + 720*G12^2*GM1^4*GM2^2*GM12^2*r^9 + 3600*G12^2*GM1^4*GM2^2*GM12^2*r^8 + 6160*G12^2*GM1^4*GM2^2*GM12^2*r^7 + 1360*G12^2*GM1^4*GM2^2*GM12^2*r^6 - 9040*G12^2*GM1^4*GM2^2*GM12^2*r^5 - 11280*G12^2*GM1^4*GM2^2*GM12^2*r^4 - 2000*G12^2*GM1^4*GM2^2*GM12^2*r^3 + 5360*G12^2*GM1^4*GM2^2*GM12^2*r^2 + 4160*G12^2*GM1^4*GM2^2*GM12^2*r + 960*G12^2*GM1^4*GM2^2*GM12^2 - 192*G12^2*GM1^4*GM12^4*r^7 - 192*G12^2*GM1^4*GM12^4*r^6 + 576*G12^2*GM1^4*GM12^4*r^5 + 576*G12^2*GM1^4*GM12^4*r^4 - 576*G12^2*GM1^4*GM12^4*r^3 - 576*G12^2*GM1^4*GM12^4*r^2 + 192*G12^2*GM1^4*GM12^4*r + 192*G12^2*GM1^4*GM12^4 - 88*G12^2*GM1^3*GM2^5*r^9 - 792*G12^2*GM1^3*GM2^5*r^8 - 3144*G12^2*GM1^3*GM2^5*r^7 - 7224*G12^2*GM1^3*GM2^5*r^6 - 10584*G12^2*GM1^3*GM2^5*r^5 - 10248*G12^2*GM1^3*GM2^5*r^4 - 6552*G12^2*GM1^3*GM2^5*r^3 - 2664*G12^2*GM1^3*GM2^5*r^2 - 624*G12^2*GM1^3*GM2^5*r - 64*G12^2*GM1^3*GM2^5 + 960*G12^2*GM1^3*GM2^3*GM12^2*r^9 + 4800*G12^2*GM1^3*GM2^3*GM12^2*r^8 + 7680*G12^2*GM1^3*GM2^3*GM12^2*r^7 - 13440*G12^2*GM1^3*GM2^3*GM12^2*r^5 - 13440*G12^2*GM1^3*GM2^3*GM12^2*r^4 + 7680*G12^2*GM1^3*GM2^3*GM12^2*r^2 + 4800*G12^2*GM1^3*GM2^3*GM12^2*r + 960*G12^2*GM1^3*GM2^3*GM12^2 - 768*G12^2*GM1^3*GM2*GM12^4*r^7 - 768*G12^2*GM1^3*GM2*GM12^4*r^6 + 2304*G12^2*GM1^3*GM2*GM12^4*r^5 + 2304*G12^2*GM1^3*GM2*GM12^4*r^4 - 2304*G12^2*GM1^3*GM2*GM12^4*r^3 - 2304*G12^2*GM1^3*GM2*GM12^4*r^2 + 768*G12^2*GM1^3*GM2*GM12^4*r + 768*G12^2*GM1^3*GM2*GM12^4 - 24*G12^2*GM1^2*GM2^6*r^9 - 216*G12^2*GM1^2*GM2^6*r^8 - 856*G12^2*GM1^2*GM2^6*r^7 - 1960*G12^2*GM1^2*GM2^6*r^6 - 2856*G12^2*GM1^2*GM2^6*r^5 - 2744*G12^2*GM1^2*GM2^6*r^4 - 1736*G12^2*GM1^2*GM2^6*r^3 - 696*G12^2*GM1^2*GM2^6*r^2 - 160*G12^2*GM1^2*GM2^6*r - 16*G12^2*GM1^2*GM2^6 + 720*G12^2*GM1^2*GM2^4*GM12^2*r^9 + 3600*G12^2*GM1^2*GM2^4*GM12^2*r^8 + 5360*G12^2*GM1^2*GM2^4*GM12^2*r^7 - 1360*G12^2*GM1^2*GM2^4*GM12^2*r^6 - 11120*G12^2*GM1^2*GM2^4*GM12^2*r^5 - 8880*G12^2*GM1^2*GM2^4*GM12^2*r^4 + 2000*G12^2*GM1^2*GM2^4*GM12^2*r^3 + 6160*G12^2*GM1^2*GM2^4*GM12^2*r^2 + 3040*G12^2*GM1^2*GM2^4*GM12^2*r + 480*G12^2*GM1^2*GM2^4*GM12^2 - 1152*G12^2*GM1^2*GM2^2*GM12^4*r^7 - 1152*G12^2*GM1^2*GM2^2*GM12^4*r^6 + 3456*G12^2*GM1^2*GM2^2*GM12^4*r^5 + 3456*G12^2*GM1^2*GM2^2*GM12^4*r^4 - 3456*G12^2*GM1^2*GM2^2*GM12^4*r^3 - 3456*G12^2*GM1^2*GM2^2*GM12^4*r^2 + 1152*G12^2*GM1^2*GM2^2*GM12^4*r + 1152*G12^2*GM1^2*GM2^2*GM12^4 + 8*G12^2*GM1*GM2^7*r^9 + 72*G12^2*GM1*GM2^7*r^8 + 280*G12^2*GM1*GM2^7*r^7 + 616*G12^2*GM1*GM2^7*r^6 + 840*G12^2*GM1*GM2^7*r^5 + 728*G12^2*GM1*GM2^7*r^4 + 392*G12^2*GM1*GM2^7*r^3 + 120*G12^2*GM1*GM2^7*r^2 + 16*G12^2*GM1*GM2^7*r + 288*G12^2*GM1*GM2^5*GM12^2*r^9 + 1440*G12^2*GM1*GM2^5*GM12^2*r^8 + 1984*G12^2*GM1*GM2^5*GM12^2*r^7 - ...
    1088*G12^2*GM1*GM2^5*GM12^2*r^6 - 4864*G12^2*GM1*GM2^5*GM12^2*r^5 - 3072*G12^2*GM1*GM2^5*GM12^2*r^4 + 1600*G12^2*GM1*GM2^5*GM12^2*r^3 + 2624*G12^2*GM1*GM2^5*GM12^2*r^2 + 992*G12^2*GM1*GM2^5*GM12^2*r + 96*G12^2*GM1*GM2^5*GM12^2 - 768*G12^2*GM1*GM2^3*GM12^4*r^7 - 768*G12^2*GM1*GM2^3*GM12^4*r^6 + 2304*G12^2*GM1*GM2^3*GM12^4*r^5 + 2304*G12^2*GM1*GM2^3*GM12^4*r^4 - 2304*G12^2*GM1*GM2^3*GM12^4*r^3 - 2304*G12^2*GM1*GM2^3*GM12^4*r^2 + 768*G12^2*GM1*GM2^3*GM12^4*r + 768*G12^2*GM1*GM2^3*GM12^4 + 4*G12^2*GM2^8*r^9 + 36*G12^2*GM2^8*r^8 + 140*G12^2*GM2^8*r^7 + 308*G12^2*GM2^8*r^6 + 420*G12^2*GM2^8*r^5 + 364*G12^2*GM2^8*r^4 + 196*G12^2*GM2^8*r^3 + 60*G12^2*GM2^8*r^2 + 8*G12^2*GM2^8*r + 48*G12^2*GM2^6*GM12^2*r^9 + 240*G12^2*GM2^6*GM12^2*r^8 + 304*G12^2*GM2^6*GM12^2*r^7 - 272*G12^2*GM2^6*GM12^2*r^6 - 880*G12^2*GM2^6*GM12^2*r^5 - 432*G12^2*GM2^6*GM12^2*r^4 + 400*G12^2*GM2^6*GM12^2*r^3 + 464*G12^2*GM2^6*GM12^2*r^2 + 128*G12^2*GM2^6*GM12^2*r - 192*G12^2*GM2^4*GM12^4*r^7 - 192*G12^2*GM2^4*GM12^4*r^6 + 576*G12^2*GM2^4*GM12^4*r^5 + 576*G12^2*GM2^4*GM12^4*r^4 - 576*G12^2*GM2^4*GM12^4*r^3 - 576*G12^2*GM2^4*GM12^4*r^2 + 192*G12^2*GM2^4*GM12^4*r + 192*G12^2*GM2^4*GM12^4 + GM1^8*GM12^2*r^11 + 7*GM1^8*GM12^2*r^10 + 22*GM1^8*GM12^2*r^9 + 36*GM1^8*GM12^2*r^8 + 18*GM1^8*GM12^2*r^7 - 42*GM1^8*GM12^2*r^6 - 84*GM1^8*GM12^2*r^5 - 48*GM1^8*GM12^2*r^4 + 21*GM1^8*GM12^2*r^3 + 43*GM1^8*GM12^2*r^2 + 22*GM1^8*GM12^2*r + 4*GM1^8*GM12^2 + 8*GM1^7*GM2*GM12^2*r^11 + 56*GM1^7*GM2*GM12^2*r^10 + 168*GM1^7*GM2*GM12^2*r^9 + 248*GM1^7*GM2*GM12^2*r^8 + 80*GM1^7*GM2*GM12^2*r^7 - 336*GM1^7*GM2*GM12^2*r^6 - 560*GM1^7*GM2*GM12^2*r^5 - 272*GM1^7*GM2*GM12^2*r^4 + 168*GM1^7*GM2*GM12^2*r^3 + 280*GM1^7*GM2*GM12^2*r^2 + 136*GM1^7*GM2*GM12^2*r + 24*GM1^7*GM2*GM12^2 + 28*GM1^6*GM2^2*GM12^2*r^11 + 196*GM1^6*GM2^2*GM12^2*r^10 + 564*GM1^6*GM2^2*GM12^2*r^9 + 748*GM1^6*GM2^2*GM12^2*r^8 + 88*GM1^6*GM2^2*GM12^2*r^7 - 1176*GM1^6*GM2^2*GM12^2*r^6 - 1624*GM1^6*GM2^2*GM12^2*r^5 - 616*GM1^6*GM2^2*GM12^2*r^4 + 588*GM1^6*GM2^2*GM12^2*r^3 + 788*GM1^6*GM2^2*GM12^2*r^2 + 356*GM1^6*GM2^2*GM12^2*r + 60*GM1^6*GM2^2*GM12^2 - 4*GM1^6*GM12^4*r^9 - 12*GM1^6*GM12^4*r^8 + 32*GM1^6*GM12^4*r^6 + 24*GM1^6*GM12^4*r^5 - 24*GM1^6*GM12^4*r^4 - 32*GM1^6*GM12^4*r^3 + 12*GM1^6*GM12^4*r + 4*GM1^6*GM12^4 + 56*GM1^5*GM2^3*GM12^2*r^11 + 392*GM1^5*GM2^3*GM12^2*r^10 + 1088*GM1^5*GM2^3*GM12^2*r^9 + 1296*GM1^5*GM2^3*GM12^2*r^8 - 144*GM1^5*GM2^3*GM12^2*r^7 - 2352*GM1^5*GM2^3*GM12^2*r^6 - 2688*GM1^5*GM2^3*GM12^2*r^5 - 672*GM1^5*GM2^3*GM12^2*r^4 + 1176*GM1^5*GM2^3*GM12^2*r^3 + 1256*GM1^5*GM2^3*GM12^2*r^2 + 512*GM1^5*GM2^3*GM12^2*r + 80*GM1^5*GM2^3*GM12^2 - 24*GM1^5*GM2*GM12^4*r^9 - 72*GM1^5*GM2*GM12^4*r^8 + 192*GM1^5*GM2*GM12^4*r^6 + 144*GM1^5*GM2*GM12^4*r^5 - 144*GM1^5*GM2*GM12^4*r^4 - 192*GM1^5*GM2*GM12^4*r^3 + 72*GM1^5*GM2*GM12^4*r + 24*GM1^5*GM2*GM12^4 + ...
    70*GM1^4*GM2^4*GM12^2*r^11 + 490*GM1^4*GM2^4*GM12^2*r^10 + 1320*GM1^4*GM2^4*GM12^2*r^9 + 1420*GM1^4*GM2^4*GM12^2*r^8 - 500*GM1^4*GM2^4*GM12^2*r^7 - 2940*GM1^4*GM2^4*GM12^2*r^6 - 2800*GM1^4*GM2^4*GM12^2*r^5 - 280*GM1^4*GM2^4*GM12^2*r^4 + 1470*GM1^4*GM2^4*GM12^2*r^3 + 1250*GM1^4*GM2^4*GM12^2*r^2 + 440*GM1^4*GM2^4*GM12^2*r + 60*GM1^4*GM2^4*GM12^2 - 60*GM1^4*GM2^2*GM12^4*r^9 - 180*GM1^4*GM2^2*GM12^4*r^8 + 480*GM1^4*GM2^2*GM12^4*r^6 + 360*GM1^4*GM2^2*GM12^4*r^5 - 360*GM1^4*GM2^2*GM12^4*r^4 - 480*GM1^4*GM2^2*GM12^4*r^3 + 180*GM1^4*GM2^2*GM12^4*r + 60*GM1^4*GM2^2*GM12^4 + 56*GM1^3*GM2^5*GM12^2*r^11 + 392*GM1^3*GM2^5*GM12^2*r^10 + 1032*GM1^3*GM2^5*GM12^2*r^9 + 1016*GM1^3*GM2^5*GM12^2*r^8 - 592*GM1^3*GM2^5*GM12^2*r^7 - 2352*GM1^3*GM2^5*GM12^2*r^6 - 1904*GM1^3*GM2^5*GM12^2*r^5 + 112*GM1^3*GM2^5*GM12^2*r^4 + 1176*GM1^3*GM2^5*GM12^2*r^3 + 808*GM1^3*GM2^5*GM12^2*r^2 + 232*GM1^3*GM2^5*GM12^2*r + 24*GM1^3*GM2^5*GM12^2 - 80*GM1^3*GM2^3*GM12^4*r^9 - 240*GM1^3*GM2^3*GM12^4*r^8 + 640*GM1^3*GM2^3*GM12^4*r^6 + 480*GM1^3*GM2^3*GM12^4*r^5 - 480*GM1^3*GM2^3*GM12^4*r^4 - 640*GM1^3*GM2^3*GM12^4*r^3 + 240*GM1^3*GM2^3*GM12^4*r + 80*GM1^3*GM2^3*GM12^4 + 28*GM1^2*GM2^6*GM12^2*r^11 + 196*GM1^2*GM2^6*GM12^2*r^10 + 508*GM1^2*GM2^6*GM12^2*r^9 + 468*GM1^2*GM2^6*GM12^2*r^8 - 360*GM1^2*GM2^6*GM12^2*r^7 - 1176*GM1^2*GM2^6*GM12^2*r^6 - 840*GM1^2*GM2^6*GM12^2*r^5 + 168*GM1^2*GM2^6*GM12^2*r^4 + 588*GM1^2*GM2^6*GM12^2*r^3 + 340*GM1^2*GM2^6*GM12^2*r^2 + 76*GM1^2*GM2^6*GM12^2*r + 4*GM1^2*GM2^6*GM12^2 - 60*GM1^2*GM2^4*GM12^4*r^9 - 180*GM1^2*GM2^4*GM12^4*r^8 + 480*GM1^2*GM2^4*GM12^4*r^6 + 360*GM1^2*GM2^4*GM12^4*r^5 - 360*GM1^2*GM2^4*GM12^4*r^4 - 480*GM1^2*GM2^4*GM12^4*r^3 + 180*GM1^2*GM2^4*GM12^4*r + 60*GM1^2*GM2^4*GM12^4 + 8*GM1*GM2^7*GM12^2*r^11 + 56*GM1*GM2^7*GM12^2*r^10 + 144*GM1*GM2^7*GM12^2*r^9 + 128*GM1*GM2^7*GM12^2*r^8 - 112*GM1*GM2^7*GM12^2*r^7 - 336*GM1*GM2^7*GM12^2*r^6 - 224*GM1*GM2^7*GM12^2*r^5 + 64*GM1*GM2^7*GM12^2*r^4 + 168*GM1*GM2^7*GM12^2*r^3 + 88*GM1*GM2^7*GM12^2*r^2 + 16*GM1*GM2^7*GM12^2*r - 24*GM1*GM2^5*GM12^4*r^9 - 72*GM1*GM2^5*GM12^4*r^8 + 192*GM1*GM2^5*GM12^4*r^6 + 144*GM1*GM2^5*GM12^4*r^5 - 144*GM1*GM2^5*GM12^4*r^4 - 192*GM1*GM2^5*GM12^4*r^3 + 72*GM1*GM2^5*GM12^4*r + 24*GM1*GM2^5*GM12^4 + GM2^8*GM12^2*r^11 + 7*GM2^8*GM12^2*r^10 + 18*GM2^8*GM12^2*r^9 + 16*GM2^8*GM12^2*r^8 - 14*GM2^8*GM12^2*r^7 - 42*GM2^8*GM12^2*r^6 - 28*GM2^8*GM12^2*r^5 + 8*GM2^8*GM12^2*r^4 + 21*GM2^8*GM12^2*r^3 + 11*GM2^8*GM12^2*r^2 + 2*GM2^8*GM12^2*r - 4*GM2^6*GM12^4*r^9 - 12*GM2^6*GM12^4*r^8 + 32*GM2^6*GM12^4*r^6 + 24*GM2^6*GM12^4*r^5 - 24*GM2^6*GM12^4*r^4 - 32*GM2^6*GM12^4*r^3 + 12*GM2^6*GM12^4*r + 4*GM2^6*GM12^4))/(((GM12^2*((2*r*(r + 1)*(8*G12^2*(GM1 + GM2)^2 + GM1*(r + 1)^2*(GM1 + GM2)^3)*(GM1 + GM2)^3)/((r + 1)^3*(GM1 + GM2)^5*(16*G12^2 + GM1^2*r^2 + 2*GM1^2*r + 2*GM1*GM2*r^2 + 4*GM1*GM2*r + ...
    4*GM1*GM2 + GM2^2*r^2 + 2*GM2^2*r) + 4*GM12^2*(16*G12^2*(GM1 + GM2)^2 + (r + 1)^2*(GM1 + GM2)^4)*(r - 1)*(GM1 + GM2)) - r*((2*r*(r + 1)*(8*G12^2*(GM1 + GM2)^2 + GM1*(r + 1)^2*(GM1 + GM2)^3)*(GM1 + GM2)^3)/((r + 1)^3*(GM1 + GM2)^5*(16*G12^2 + GM1^2*r^2 + 2*GM1^2*r + 2*GM1*GM2*r^2 + 4*GM1*GM2*r + 4*GM1*GM2 + GM2^2*r^2 + 2*GM2^2*r) + 4*GM12^2*(16*G12^2*(GM1 + GM2)^2 + (r + 1)^2*(GM1 + GM2)^4)*(r - 1)*(GM1 + GM2)) + (2*r*(r + 1)*(8*G12^2*(GM1 + GM2)^2 + GM2*(r + 1)^2*(GM1 + GM2)^3)*(GM1 + GM2)^3)/((r + 1)^3*(GM1 + GM2)^5*(16*G12^2 + GM1^2*r^2 + 2*GM1^2*r + 2*GM1*GM2*r^2 + 4*GM1*GM2*r + 4*GM1*GM2 + GM2^2*r^2 + 2*GM2^2*r) + 4*GM12^2*(16*G12^2*(GM1 + GM2)^2 + (r + 1)^2*(GM1 + GM2)^4)*(r - 1)*(GM1 + GM2))) + (2*r*(r + 1)*(8*G12^2*(GM1 + GM2)^2 + GM2*(r + 1)^2*(GM1 + GM2)^3)*(GM1 + GM2)^3)/((r + 1)^3*(GM1 + GM2)^5*(16*G12^2 + GM1^2*r^2 + 2*GM1^2*r + 2*GM1*GM2*r^2 + 4*GM1*GM2*r + 4*GM1*GM2 + GM2^2*r^2 + 2*GM2^2*r) + 4*GM12^2*(16*G12^2*(GM1 + GM2)^2 + (r + 1)^2*(GM1 + GM2)^4)*(r - 1)*(GM1 + GM2)))^2 + 4*G12^2*((2*r*(r + 1)*(8*G12^2*(GM1 + GM2)^2 + GM1*(r + 1)^2*(GM1 + GM2)^3)*(GM1 + GM2)^3)/((r + 1)^3*(GM1 + GM2)^5*(16*G12^2 + GM1^2*r^2 + 2*GM1^2*r + 2*GM1*GM2*r^2 + 4*GM1*GM2*r + 4*GM1*GM2 + GM2^2*r^2 + 2*GM2^2*r) + 4*GM12^2*(16*G12^2*(GM1 + GM2)^2 + (r + 1)^2*(GM1 + GM2)^4)*(r - 1)*(GM1 + GM2)) - (2*r*(r + 1)*(8*G12^2*(GM1 + GM2)^2 + GM2*(r + 1)^2*(GM1 + GM2)^3)*(GM1 + GM2)^3)/((r + 1)^3*(GM1 + GM2)^5*(16*G12^2 + GM1^2*r^2 + 2*GM1^2*r + 2*GM1*GM2*r^2 + 4*GM1*GM2*r + 4*GM1*GM2 + GM2^2*r^2 + 2*GM2^2*r) + 4*GM12^2*(16*G12^2*(GM1 + GM2)^2 + (r + 1)^2*(GM1 + GM2)^4)*(r - 1)*(GM1 + GM2)))^2)/((r + 1)^2*(GM1 + GM2)^2))^(1/2)*(16*G12^2*GM1^2*r^3 + 48*G12^2*GM1^2*r^2 + 48*G12^2*GM1^2*r + 16*G12^2*GM1^2 + 32*G12^2*GM1*GM2*r^3 + 96*G12^2*GM1*GM2*r^2 + 96*G12^2*GM1*GM2*r + 32*G12^2*GM1*GM2 + 16*G12^2*GM2^2*r^3 + 48*G12^2*GM2^2*r^2 + 48*G12^2*GM2^2*r + 16*G12^2*GM2^2 + 64*G12^2*GM12^2*r - 64*G12^2*GM12^2 + GM1^4*r^5 + 5*GM1^4*r^4 + 9*GM1^4*r^3 + 7*GM1^4*r^2 + 2*GM1^4*r + 4*GM1^3*GM2*r^5 + 20*GM1^3*GM2*r^4 + 40*GM1^3*GM2*r^3 + 40*GM1^3*GM2*r^2 + 20*GM1^3*GM2*r + 4*GM1^3*GM2 + 6*GM1^2*GM2^2*r^5 + 30*GM1^2*GM2^2*r^4 + 62*GM1^2*GM2^2*r^3 + 66*GM1^2*GM2^2*r^2 + 36*GM1^2*GM2^2*r + 8*GM1^2*GM2^2 + 4*GM1^2*GM12^2*r^3 + 4*GM1^2*GM12^2*r^2 - 4*GM1^2*GM12^2*r - 4*GM1^2*GM12^2 + 4*GM1*GM2^3*r^5 + 20*GM1*GM2^3*r^4 + 40*GM1*GM2^3*r^3 + 40*GM1*GM2^3*r^2 + 20*GM1*GM2^3*r + 4*GM1*GM2^3 + 8*GM1*GM2*GM12^2*r^3 + 8*GM1*GM2*GM12^2*r^2 - 8*GM1*GM2*GM12^2*r - 8*GM1*GM2*GM12^2 + GM2^4*r^5 + 5*GM2^4*r^4 + 9*GM2^4*r^3 + 7*GM2^4*r^2 + 2*GM2^4*r + 4*GM2^2*GM12^2*r^3 + 4*GM2^2*GM12^2*r^2 - 4*GM2^2*GM12^2*r - 4*GM2^2*GM12^2)^3);

i2=i2+1; % Iteration count +1

% Save new parameters:
savepw(1,i2)=Css;
savepw(2,i2)=GM1;
savepw(3,i2)=GM2;
savepw(4,i2)=GM12;
savepw(5,i2)=G12;

% Permittivity modification:
eps_new=eps;
sgn_=sign(coh*gij.d+dis*gmij.d+em2*gmii.d+em1*gmjj.d);
sgn=sgn_>0;
eps_new.d=eps.d.*(1+dt*sgn);
eps_new.d=eps_new.d.*(eps_new.d>=1).*(eps_new.d<=eps_b)+1*(eps_new.d<1)...
    +(eps_b).*(eps_new.d>(eps_b));

end
